# Supplementary material for: Thymic epithelial organoids mediate T-cell development
Source: Development. 2024 Sep 3;151(17):dev202853. doi: 10.1242/dev.202853 (PMC11441983; doi:10.1242/dev.202853)
Supplement: Table S1,2. Differentially expressed genes and Voom expression from bulk RNA sequencing analysis. [file develop-151-202853-TableS1.xlsx]

## Sheet: DGE
ENSMUSG	Gene symbol	In vivo vs. 2D	In vivo vs. Org	Org vs. 2D	AveExpr	F	P.Value	adj.P.Val
ENSMUSG00000032366	Tpm1	-4.88227	-0.74447	-4.1378	8.72403	1027.76	4.47e-19	6.18e-15
ENSMUSG00000006179	Prss16	7.40493	2.90503	4.4999	8.00648	872.924	1.88e-18	1.3e-14
ENSMUSG00000029761	Cald1	-4.27786	-0.615683	-3.66218	8.85834	825.231	3.08e-18	1.42e-14
ENSMUSG00000026576	Atp1b1	-2.95375	-5.28922	2.33547	8.66418	782.74	4.89e-18	1.69e-14
ENSMUSG00000017723	Wfdc2	-1.96851	-5.01749	3.04898	8.19474	663.861	2.07e-17	5.74e-14
ENSMUSG00000045545	Krt14	-5.57708	-0.210308	-5.36677	6.29211	613.238	4.15e-17	8.23e-14
ENSMUSG00000023039	Krt7	-6.00693	-0.523389	-5.48354	6.96009	611.937	4.23e-17	8.23e-14
ENSMUSG00000047501	Cldn4	-6.8234	-2.51593	-4.30746	6.46186	603.763	4.76e-17	8.23e-14
ENSMUSG00000027483	Bpifa1	1.24268	-2.87945	4.12213	8.46395	578.035	6.96e-17	1.07e-13
ENSMUSG00000038400	Pmepa1	-5.93616	0.0622098	-5.99837	5.99407	570.793	7.77e-17	1.08e-13
ENSMUSG00000020644	Id2	-0.569763	-4.16677	3.59701	7.2948	516.752	1.85e-16	2.33e-13
ENSMUSG00000028364	Tnc	-0.883927	3.22512	-4.10905	8.4081	499.683	2.48e-16	2.87e-13
ENSMUSG00000045763	Basp1	-3.37661	0.245492	-3.6221	7.99435	483.052	3.34e-16	3.51e-13
ENSMUSG00000022037	Clu	-4.8979	-0.59431	-4.30359	7.49158	479.637	3.55e-16	3.51e-13
ENSMUSG00000026193	Fn1	-2.51712	4.67224	-7.18936	8.68036	458.604	5.25e-16	4.84e-13
ENSMUSG00000024659	Anxa1	-7.12056	-1.2642	-5.85637	7.19093	451.761	5.98e-16	5.17e-13
ENSMUSG00000000305	Cdh4	4.63105	4.57142	0.0596321	6.35438	444.902	6.83e-16	5.34e-13
ENSMUSG00000033767	Tmem131l	4.77938	3.57773	1.20166	6.82327	444.102	6.94e-16	5.34e-13
ENSMUSG00000038418	Egr1	3.33971	4.08993	-0.750219	6.85069	440.684	7.42e-16	5.41e-13
ENSMUSG00000017493	Igfbp4	-0.0401264	-6.24719	6.20706	5.83629	429.662	9.25e-16	6.4e-13
ENSMUSG00000021477	Ctsl	2.07237	3.44206	-1.36969	9.5999	414.184	1.27e-15	8.39e-13
ENSMUSG00000023067	Cdkn1a	-4.69105	-1.22445	-3.46659	6.39714	400.847	1.69e-15	1.06e-12
ENSMUSG00000015143	Actn1	-2.07466	1.20781	-3.28247	8.3877	393.447	1.99e-15	1.2e-12
ENSMUSG00000028464	Tpm2	-5.09705	0.419498	-5.51655	5.43235	384.124	2.45e-15	1.41e-12
ENSMUSG00000068220	Lgals1	-4.09935	1.67213	-5.77149	5.56888	375.89	2.95e-15	1.64e-12
ENSMUSG00000073421	H2-Ab1	4.24536	2.65806	1.5873	6.86123	364.188	3.89e-15	2.07e-12
ENSMUSG00000023043	Krt18	-0.993665	1.83345	-2.82712	10.4438	361.508	4.14e-15	2.12e-12
ENSMUSG00000063632	Sox11	-5.57063	-0.70277	-4.86786	5.419	359.132	4.39e-15	2.17e-12
ENSMUSG00000121093	NA	-3.91731	-0.944593	-2.97271	6.68405	356.777	4.64e-15	2.17e-12
ENSMUSG00000032374	Plod2	-4.36449	-0.957092	-3.4074	6.18238	356.306	4.7e-15	2.17e-12
ENSMUSG00000019978	Epb41l2	-2.80322	0.986071	-3.78929	6.7711	352.751	5.12e-15	2.29e-12
ENSMUSG00000023235	Ccl25	6.35822	3.26007	3.09814	6.25678	351.284	5.31e-15	2.3e-12
ENSMUSG00000026185	Igfbp5	0.0466329	-4.45757	4.50421	5.64317	345.362	6.15e-15	2.58e-12
ENSMUSG00000046402	Rbp1	-2.16695	-4.77512	2.60816	6.77233	343.344	6.47e-15	2.64e-12
ENSMUSG00000035557	Krt17	-2.84645	4.05556	-6.90201	6.85308	334.794	8.05e-15	3.12e-12
ENSMUSG00000070348	Ccnd1	-5.10811	-2.7603	-2.3478	6.72512	334.507	8.11e-15	3.12e-12
ENSMUSG00000066026	Dhrs3	-0.963962	-3.688	2.72404	6.78625	329.917	9.14e-15	3.42e-12
ENSMUSG00000001025	S100a6	-8.6261	-2.90674	-5.71936	6.22536	327.689	9.69e-15	3.53e-12
ENSMUSG00000005087	Cd44	-2.98762	2.12414	-5.11175	6.16688	325.815	1.02e-14	3.61e-12
ENSMUSG00000029810	Tmem176b	-0.570858	-2.72016	2.1493	8.8367	323.645	1.08e-14	3.73e-12
ENSMUSG00000056153	Socs6	-3.58077	0.256894	-3.83767	6.39665	321.922	1.13e-14	3.81e-12
ENSMUSG00000052684	Jun	2.2559	3.41724	-1.16135	7.46114	320.239	1.18e-14	3.9e-12
ENSMUSG00000031799	Tpm4	-2.43689	0.546005	-2.9829	8.35537	316.252	1.32e-14	4.24e-12
ENSMUSG00000021678	F2rl1	-4.98749	1.26591	-6.2534	4.91898	313.025	1.44e-14	4.53e-12
ENSMUSG00000034021	Pds5b	3.49875	2.21589	1.28286	7.77254	310.688	1.54e-14	4.72e-12
ENSMUSG00000021823	Vcl	-3.22119	0.54562	-3.7668	6.34418	307.392	1.68e-14	5.06e-12
ENSMUSG00000052957	Gas1	1.87121	-2.85502	4.72624	6.0986	300.341	2.06e-14	5.99e-12
ENSMUSG00000049382	Krt8	-1.23628	2.48341	-3.71969	8.24214	299.996	2.08e-14	5.99e-12
ENSMUSG00000058135	Gstm1	-0.841652	-5.22216	4.3805	5.54008	298.253	2.18e-14	6.17e-12
ENSMUSG00000015134	Aldh1a3	-5.57764	-3.64463	-1.93302	6.73289	296.787	2.28e-14	6.2e-12
ENSMUSG00000027533	Fabp5	3.69121	1.6133	2.07791	7.91975	296.698	2.28e-14	6.2e-12
ENSMUSG00000039542	Ncam1	-4.18009	-1.97775	-2.20234	6.34025	291.493	2.66e-14	6.98e-12
ENSMUSG00000024048	Myl12a	-2.7537	0.694787	-3.44849	8.20822	291.319	2.67e-14	6.98e-12
ENSMUSG00000020032	Nuak1	-3.1111	-0.168712	-2.94239	6.62966	290.613	2.73e-14	7e-12
ENSMUSG00000021585	Cast	-3.20994	-0.113687	-3.09626	6.58738	283.397	3.39e-14	8.53e-12
ENSMUSG00000061527	Krt5	-1.46818	1.88111	-3.34929	7.82724	279.57	3.81e-14	9.42e-12
ENSMUSG00000041959	S100a10	-2.5624	-0.117081	-2.44532	8.2703	278.319	3.96e-14	9.62e-12
ENSMUSG00000004558	Ndrg2	-2.32209	-6.15812	3.83604	5.37861	273.791	4.56e-14	1.09e-11
ENSMUSG00000001911	Nfix	-0.0469718	-2.70742	2.66045	7.53079	272.895	4.69e-14	1.1e-11
ENSMUSG00000022010	Tsc22d1	1.92207	-0.881324	2.80339	9.05246	272.031	4.82e-14	1.11e-11
ENSMUSG00000000120	Ngfr	-0.362122	-3.65778	3.29566	6.17367	271.033	4.98e-14	1.13e-11
ENSMUSG00000039910	Cited2	-3.60775	-0.351149	-3.2566	6.02122	268.555	5.38e-14	1.2e-11
ENSMUSG00000032231	Anxa2	-2.51715	0.455123	-2.97227	7.94349	263.818	6.27e-14	1.38e-11
ENSMUSG00000026980	Ly75	3.90072	3.32838	0.57234	6.16264	261.202	6.83e-14	1.48e-11
ENSMUSG00000020811	Wscd1	3.87113	-2.36808	6.23921	5.98614	258.607	7.45e-14	1.59e-11
ENSMUSG00000027171	Prrg4	-4.65819	-0.577847	-4.08034	5.2925	257.843	7.64e-14	1.6e-11
ENSMUSG00000031434	Morc4	-2.94194	0.470233	-3.41217	6.37905	257.112	7.83e-14	1.62e-11
ENSMUSG00000061353	Cxcl12	6.56019	1.18618	5.37401	6.55032	255.461	8.27e-14	1.68e-11
ENSMUSG00000067071	Hes6	3.5907	2.03982	1.55088	7.30427	255.136	8.36e-14	1.68e-11
ENSMUSG00000028108	Ecm1	-8.6068	-2.13892	-6.46787	4.23821	253.981	8.69e-14	1.72e-11
ENSMUSG00000029309	Sparcl1	-1.70807	-6.06397	4.3559	5.52797	252.454	9.15e-14	1.76e-11
ENSMUSG00000029484	Anxa3	-6.68336	-3.85447	-2.82889	5.61291	252.18	9.24e-14	1.76e-11
ENSMUSG00000028386	Slc46a2	6.19344	1.47886	4.71457	6.82769	251.985	9.3e-14	1.76e-11
ENSMUSG00000070473	Cldn3	-6.24922	-3.08484	-3.16438	5.18064	248.595	1.04e-13	1.95e-11
ENSMUSG00000023367	Tmem176a	-0.183575	-2.47863	2.29506	7.81931	247.414	1.09e-13	2.01e-11
ENSMUSG00000069729	Arid1b	2.55125	2.11551	0.435744	7.86102	245.241	1.17e-13	2.14e-11
ENSMUSG00000052837	Junb	1.54567	4.78918	-3.24352	6.47661	243.416	1.25e-13	2.22e-11
ENSMUSG00000036594	H2-Aa	7.36945	3.0501	4.31935	5.52196	243.382	1.25e-13	2.22e-11
ENSMUSG00000028977	Casz1	4.80772	4.09083	0.716895	5.10257	238.919	1.47e-13	2.57e-11
ENSMUSG00000051397	Tacstd2	-5.7622	-1.62995	-4.13224	4.95373	236.701	1.59e-13	2.75e-11
ENSMUSG00000029455	Aldh2	-0.144241	-3.06608	2.92184	7.81986	236.239	1.62e-13	2.76e-11
ENSMUSG00000022892	App	-2.52832	-2.09386	-0.434456	8.79471	234.114	1.75e-13	2.95e-11
ENSMUSG00000031765	Mt1	-5.3634	-2.72631	-2.63709	5.5047	233.659	1.78e-13	2.96e-11
ENSMUSG00000006219	Fblim1	-4.41236	-1.35482	-3.05754	5.45496	231.675	1.91e-13	3.15e-11
ENSMUSG00000058587	Tmod3	-2.80736	-0.263016	-2.54434	6.89874	228.523	2.15e-13	3.5e-11
ENSMUSG00000040297	Suco	-0.896903	-2.59302	1.69612	7.86048	227.147	2.26e-13	3.64e-11
ENSMUSG00000026547	Tagln2	-3.49992	-1.59695	-1.90297	7.22111	225.117	2.44e-13	3.88e-11
ENSMUSG00000058354	Krt6a	-5.66288	-0.00320623	-5.65967	4.5751	224.555	2.49e-13	3.92e-11
ENSMUSG00000047281	Sfn	-2.33153	0.56146	-2.89299	8.08468	220.939	2.86e-13	4.42e-11
ENSMUSG00000035069	Oma1	3.25599	2.88207	0.373922	6.29269	220.828	2.88e-13	4.42e-11
ENSMUSG00000025809	Itgb1	-2.52103	-0.605293	-1.91574	8.29412	219.415	3.04e-13	4.62e-11
ENSMUSG00000016495	Plgrkt	3.69289	3.40544	0.287454	6.06388	218.206	3.18e-13	4.79e-11
ENSMUSG00000031897	Psmb10	4.85489	2.33473	2.52016	5.80119	217.101	3.33e-13	4.95e-11
ENSMUSG00000024085	Man2a1	1.76594	2.97037	-1.20443	7.06775	214.515	3.68e-13	5.42e-11
ENSMUSG00000004665	Cnn2	-3.02248	-0.583246	-2.43924	6.48779	214.055	3.75e-13	5.43e-11
ENSMUSG00000005124	Ccn4	-7.10794	-2.75107	-4.35687	5.10883	213.952	3.77e-13	5.43e-11
ENSMUSG00000030096	Slc6a6	-3.53223	-0.810135	-2.72209	7.10588	213.115	3.89e-13	5.56e-11
ENSMUSG00000031207	Msn	-3.84156	3.73199	-7.57355	4.93329	212.788	3.95e-13	5.57e-11
ENSMUSG00000027276	Jag1	-3.59525	-0.963674	-2.63158	6.70255	211.69	4.12e-13	5.77e-11
ENSMUSG00000028669	Pithd1	4.37704	2.51338	1.86366	5.69885	209.189	4.56e-13	6.32e-11
ENSMUSG00000027907	S100a11	-1.83014	0.42677	-2.25691	8.95594	207.603	4.87e-13	6.67e-11
ENSMUSG00000021250	Fos	4.618	6.81099	-2.19299	4.72124	207.39	4.91e-13	6.67e-11
ENSMUSG00000029207	Apbb2	-2.74575	0.0852204	-2.83097	6.34397	204.129	5.62e-13	7.55e-11
ENSMUSG00000043336	Filip1l	-2.7351	1.33799	-4.07309	5.60869	203.027	5.89e-13	7.8e-11
ENSMUSG00000003849	Nqo1	4.30017	1.89001	2.41016	6.14853	202.91	5.91e-13	7.8e-11
ENSMUSG00000024921	Smarca2	1.1497	-1.47533	2.62504	7.99377	202.243	6.08e-13	7.94e-11
ENSMUSG00000026479	Lamc2	-3.37853	-0.868757	-2.50977	5.92721	201.319	6.32e-13	8.18e-11
ENSMUSG00000037706	Cd81	-2.69466	-1.39241	-1.30225	7.4744	198.747	7.05e-13	8.99e-11
ENSMUSG00000023913	Pla2g7	-2.55738	-4.4325	1.87512	6.09981	198.649	7.08e-13	8.99e-11
ENSMUSG00000029838	Ptn	3.6856	-0.863046	4.54865	6.38184	198.444	7.15e-13	8.99e-11
ENSMUSG00000038894	Irs2	3.67181	3.33742	0.334388	5.5141	195.341	8.17e-13	1.02e-10
ENSMUSG00000037852	Cpe	-7.12424	-3.1221	-4.00215	4.36842	194.39	8.51e-13	1.05e-10
ENSMUSG00000025068	Gsto1	-2.69053	-3.52436	0.833838	6.71896	191.637	9.61e-13	1.18e-10
ENSMUSG00000028494	Plin2	-4.35969	-0.482125	-3.87757	4.93739	190.907	9.93e-13	1.21e-10
ENSMUSG00000047139	Cd24a	-2.58155	-2.27462	-0.306928	8.05936	190.542	1.01e-12	1.21e-10
ENSMUSG00000072235	Tuba1a	-2.4796	0.307076	-2.78668	7.51952	188.436	1.11e-12	1.32e-10
ENSMUSG00000028583	Pdpn	-2.88893	-3.17909	0.290162	7.35778	187.977	1.13e-12	1.33e-10
ENSMUSG00000054072	Iigp1	5.11325	1.75541	3.35784	6.02969	187.962	1.13e-12	1.33e-10
ENSMUSG00000038530	Rgs4	-2.90027	-3.38537	0.485095	6.9683	187.758	1.14e-12	1.33e-10
ENSMUSG00000018593	Sparc	-2.22794	-2.20272	-0.0252185	7.99342	183.775	1.37e-12	1.58e-10
ENSMUSG00000034168	Irf2bpl	-2.77032	-1.78162	-0.988696	7.42632	181.558	1.52e-12	1.74e-10
ENSMUSG00000061731	Ext1	-3.05066	-0.845235	-2.20542	6.6596	181.265	1.54e-12	1.75e-10
ENSMUSG00000002233	Rhoc	-4.04496	-3.37615	-0.668815	6.55727	180.872	1.57e-12	1.76e-10
ENSMUSG00000027962	Vcam1	2.06479	3.00901	-0.944216	6.19264	179.37	1.68e-12	1.88e-10
ENSMUSG00000020458	Rtn4	-1.93099	0.126926	-2.05792	8.10464	178.738	1.73e-12	1.92e-10
ENSMUSG00000028883	Sema3a	-1.90627	-4.82499	2.91872	5.28784	178.484	1.75e-12	1.93e-10
ENSMUSG00000028565	Nfia	1.46817	-0.554551	2.02272	9.2197	178.259	1.77e-12	1.93e-10
ENSMUSG00000037736	Limch1	2.39822	-1.02318	3.4214	7.32591	176.946	1.89e-12	2.04e-10
ENSMUSG00000020176	Grb10	-0.228571	2.69569	-2.92426	6.6642	175.194	2.05e-12	2.2e-10
ENSMUSG00000027803	Wwtr1	-2.82396	-0.278145	-2.54581	6.25015	174.694	2.1e-12	2.24e-10
ENSMUSG00000042834	Nrep	-2.42291	-2.08938	-0.333529	8.11735	174.573	2.12e-12	2.24e-10
ENSMUSG00000029581	Fscn1	-3.77359	-0.33213	-3.44146	4.92424	174.366	2.14e-12	2.24e-10
ENSMUSG00000030530	Furin	-3.27448	-1.74113	-1.53335	6.14616	174.027	2.17e-12	2.26e-10
ENSMUSG00000041324	Inhba	-11.6243	-4.07759	-7.54675	3.09518	172.586	2.33e-12	2.41e-10
ENSMUSG00000029622	Arpc1b	-2.70531	-1.48042	-1.22489	7.63737	172.188	2.38e-12	2.44e-10
ENSMUSG00000021733	Slc4a7	-3.30408	-0.804434	-2.49965	6.23503	171.465	2.46e-12	2.51e-10
ENSMUSG00000001435	Col18a1	-2.23599	1.28843	-3.52442	7.04725	171.208	2.49e-12	2.52e-10
ENSMUSG00000042035	Igsf3	2.53752	1.9303	0.607216	6.96122	170.28	2.61e-12	2.59e-10
ENSMUSG00000000303	Cdh1	-1.8018	-0.296443	-1.50536	9.42397	170.214	2.62e-12	2.59e-10
ENSMUSG00000039103	Nexn	-6.34268	-2.29419	-4.04848	4.48047	170.107	2.63e-12	2.59e-10
ENSMUSG00000026104	Stat1	3.92505	4.10301	-0.177962	4.98314	170.048	2.64e-12	2.59e-10
ENSMUSG00000027784	Ppm1l	2.64009	2.00756	0.632537	6.65914	169.567	2.71e-12	2.63e-10
ENSMUSG00000019966	Kitl	3.49143	-0.113209	3.60464	6.31408	169.509	2.71e-12	2.63e-10
ENSMUSG00000041417	Pik3r1	0.909502	-1.63549	2.545	7.04423	169.04	2.78e-12	2.67e-10
ENSMUSG00000000184	Ccnd2	-0.615503	-1.73761	1.12211	10.7281	168.396	2.87e-12	2.74e-10
ENSMUSG00000000392	Fap	3.18427	-3.16061	6.34489	4.73652	167.799	2.96e-12	2.79e-10
ENSMUSG00000054808	Actn4	-2.2959	0.0740317	-2.36993	7.63981	167.721	2.97e-12	2.79e-10
ENSMUSG00000024014	Pim1	2.37414	3.36503	-0.990887	5.5769	167.52	3e-12	2.79e-10
ENSMUSG00000022443	Myh9	-2.28934	-0.262032	-2.02731	8.76224	167.512	3e-12	2.79e-10
ENSMUSG00000029552	Tes	-1.65767	1.01591	-2.67358	6.95089	165.182	3.37e-12	3.11e-10
ENSMUSG00000020096	Tbata	10.7246	3.66197	7.06263	4.44108	165.065	3.39e-12	3.11e-10
ENSMUSG00000000078	Klf6	-1.34602	2.13858	-3.4846	6.83229	164.419	3.51e-12	3.19e-10
ENSMUSG00000030659	Nucb2	-2.91614	-1.19017	-1.72597	6.52389	164.066	3.57e-12	3.23e-10
ENSMUSG00000033161	Atp1a1	-1.37799	-2.00759	0.629598	8.89282	163.319	3.71e-12	3.32e-10
ENSMUSG00000005533	Igf1r	0.650447	3.32815	-2.6777	7.12072	163.169	3.74e-12	3.32e-10
ENSMUSG00000040322	Slc25a24	-1.94954	1.53634	-3.48587	5.97602	163.142	3.75e-12	3.32e-10
ENSMUSG00000016487	Ppfibp1	-3.07785	-1.19569	-1.88216	6.06187	163.004	3.77e-12	3.33e-10
ENSMUSG00000021365	Nedd9	-1.38663	1.99156	-3.37818	6.22912	162.163	3.94e-12	3.45e-10
ENSMUSG00000023456	Tpi1	-1.3738	1.18695	-2.56075	6.92144	160.403	4.32e-12	3.76e-10
ENSMUSG00000052387	Trpm3	-0.721649	-4.00782	3.28617	4.93993	160.237	4.36e-12	3.77e-10
ENSMUSG00000009418	Nav1	2.29614	3.05832	-0.762181	6.76225	160.007	4.41e-12	3.79e-10
ENSMUSG00000030536	Iqgap1	-1.85018	0.173495	-2.02367	8.47908	159.217	4.6e-12	3.92e-10
ENSMUSG00000038235	F11r	-3.1099	-1.88242	-1.22747	6.47395	159.143	4.62e-12	3.92e-10
ENSMUSG00000044734	Serpinb1a	-5.19924	0.61833	-5.81757	4.37416	158.53	4.77e-12	4.01e-10
ENSMUSG00000017754	Pltp	5.81149	1.53956	4.27192	5.61186	158.497	4.78e-12	4.01e-10
ENSMUSG00000030717	Nupr1	-7.43975	-2.99063	-4.44912	4.02685	158.303	4.83e-12	4.02e-10
ENSMUSG00000026623	Lpgat1	-2.0625	0.284689	-2.34718	7.14778	158.206	4.85e-12	4.02e-10
ENSMUSG00000049866	Arl4c	-3.98937	-2.28181	-1.70756	5.82706	157.787	4.96e-12	4.09e-10
ENSMUSG00000024610	Cd74	5.56896	1.74559	3.82337	5.77738	156.855	5.21e-12	4.27e-10
ENSMUSG00000032135	Mcam	-7.00524	-0.957389	-6.04785	3.79695	155.83	5.51e-12	4.49e-10
ENSMUSG00000071547	Nt5dc2	1.52095	-1.76284	3.28378	6.0666	155.469	5.62e-12	4.53e-10
ENSMUSG00000031075	Ano1	-6.2312	-2.84631	-3.38489	4.27325	155.437	5.63e-12	4.53e-10
ENSMUSG00000005054	Cstb	1.54584	3.22954	-1.6837	8.68199	154.576	5.9e-12	4.72e-10
ENSMUSG00000060802	B2m	0.551453	2.37175	-1.8203	7.88605	153.527	6.24e-12	4.97e-10
ENSMUSG00000030103	Bhlhe40	-2.47792	2.11451	-4.59243	5.1137	153.089	6.39e-12	5.06e-10
ENSMUSG00000025810	Nrp1	-3.42016	-1.08665	-2.33352	6.21123	152.851	6.48e-12	5.09e-10
ENSMUSG00000030208	Emp1	-4.88356	0.368085	-5.25165	4.35059	152.236	6.7e-12	5.24e-10
ENSMUSG00000038248	Sobp	0.369908	-2.4708	2.84071	5.74958	151.853	6.84e-12	5.3e-10
ENSMUSG00000091337	Eid1	2.38549	0.410827	1.97466	7.35905	151.806	6.86e-12	5.3e-10
ENSMUSG00000040289	Hey1	3.28325	-0.0388882	3.32214	6.29565	151.739	6.89e-12	5.3e-10
ENSMUSG00000027634	Ndrg3	3.54086	2.12847	1.41238	5.69857	151.551	6.96e-12	5.32e-10
ENSMUSG00000000567	Sox9	-1.8534	-1.82136	-0.0320449	8.71696	151.435	7e-12	5.33e-10
ENSMUSG00000003541	Ier3	-2.3761	1.27351	-3.64961	5.987	150.457	7.39e-12	5.59e-10
ENSMUSG00000003032	Klf4	-1.45741	1.43238	-2.88979	6.27827	149.964	7.6e-12	5.72e-10
ENSMUSG00000036856	Wnt4	3.34418	0.936505	2.40767	6.28183	149.23	7.92e-12	5.92e-10
ENSMUSG00000029178	Klf3	-0.627616	-2.01223	1.38461	8.37018	147.862	8.55e-12	6.37e-10
ENSMUSG00000041515	Irf8	4.74613	1.6395	3.10663	5.44865	147.228	8.87e-12	6.56e-10
ENSMUSG00000063229	Ldha	-1.58448	0.594333	-2.17882	8.40809	146.914	9.03e-12	6.65e-10
ENSMUSG00000039831	Arhgap29	-3.1949	0.0155537	-3.21045	5.01763	145.892	9.57e-12	6.98e-10
ENSMUSG00000048826	Dact2	3.58611	0.321032	3.26508	7.58737	145.869	9.58e-12	6.98e-10
ENSMUSG00000047881	Rell1	-2.0703	0.504152	-2.57445	6.47338	145.587	9.74e-12	7.04e-10
ENSMUSG00000072423	Psmb11	9.66765	2.30319	7.36446	5.04033	145.535	9.77e-12	7.04e-10
ENSMUSG00000059040	Eno1b	-3.04718	0.552761	-3.59994	5.42305	144.615	1.03e-11	7.39e-10
ENSMUSG00000028367	Txn1	-0.331482	2.168	-2.49948	8.34762	144.309	1.05e-11	7.48e-10
ENSMUSG00000037034	Pax1	1.8445	1.2764	0.568106	9.27913	143.763	1.08e-11	7.68e-10
ENSMUSG00000022636	Alcam	0.809118	-1.05023	1.85935	9.14313	143.47	1.1e-11	7.77e-10
ENSMUSG00000021950	Anxa8	-3.77739	1.80742	-5.58481	4.73731	142.94	1.14e-11	7.95e-10
ENSMUSG00000038587	Akap12	-1.31229	0.962632	-2.27493	8.24883	142.915	1.14e-11	7.95e-10
ENSMUSG00000056758	Hmga2	-0.540621	2.94101	-3.48163	6.00883	142.197	1.19e-11	8.25e-10
ENSMUSG00000022676	Snai2	2.64045	1.74473	0.895722	6.48359	140.525	1.31e-11	9.01e-10
ENSMUSG00000031762	Mt2	-2.82557	-0.188595	-2.63697	5.56613	140.509	1.31e-11	9.01e-10
ENSMUSG00000021838	Samd4	-2.29531	0.683413	-2.97873	5.46525	140.388	1.32e-11	9.01e-10
ENSMUSG00000040170	Fmo2	-0.978836	-10.344	9.36512	3.50262	140.37	1.32e-11	9.01e-10
ENSMUSG00000026473	Glul	1.90192	-0.813624	2.71554	6.97793	140.056	1.35e-11	9.12e-10
ENSMUSG00000023232	Serinc2	-3.51321	-1.48607	-2.02714	5.31381	139.994	1.35e-11	9.12e-10
ENSMUSG00000033998	Kcnk1	-4.27355	-4.37114	0.0975873	5.82856	139.547	1.39e-11	9.32e-10
ENSMUSG00000027712	Anxa5	-1.47702	0.230353	-1.70737	8.7712	138.968	1.44e-11	9.61e-10
ENSMUSG00000033386	Frrs1	-3.49481	-1.39133	-2.10347	5.33664	138.711	1.46e-11	9.71e-10
ENSMUSG00000045394	Epcam	-1.99695	-1.15624	-0.840706	8.637	138.573	1.47e-11	9.74e-10
ENSMUSG00000054717	Hmgb2	2.11326	-0.0606479	2.17391	7.44577	138.424	1.48e-11	9.78e-10
ENSMUSG00000026827	Gpd2	-1.86769	-0.159089	-1.7086	7.65922	138.082	1.52e-11	9.94e-10
ENSMUSG00000050359	Sprr1a	-5.79366	0.0810839	-5.87475	3.84373	137.77	1.54e-11	1.01e-09
ENSMUSG00000031955	Bcar1	-2.38167	0.89978	-3.28145	5.52449	137.592	1.56e-11	1.01e-09
ENSMUSG00000053560	Ier2	2.8086	3.36656	-0.557968	5.41403	137.241	1.59e-11	1.03e-09
ENSMUSG00000068036	Afdn	-2.36649	-0.616404	-1.75009	7.2513	136.948	1.62e-11	1.05e-09
ENSMUSG00000000957	Mmp14	-1.7276	0.0861164	-1.81372	7.8982	136.209	1.7e-11	1.09e-09
ENSMUSG00000037815	Ctnna1	-1.80568	-0.254749	-1.55093	8.31813	136.073	1.71e-11	1.09e-09
ENSMUSG00000031613	Hpgd	3.37339	2.00374	1.36964	5.80559	136.015	1.72e-11	1.09e-09
ENSMUSG00000025351	Cd63	-2.32586	-0.558592	-1.76727	6.97069	135.434	1.78e-11	1.13e-09
ENSMUSG00000007891	Ctsd	-2.88397	-2.05016	-0.833808	6.94487	135.021	1.83e-11	1.15e-09
ENSMUSG00000047414	Flrt2	-4.07814	-3.04993	-1.02821	5.7737	134.658	1.87e-11	1.17e-09
ENSMUSG00000028273	Pdlim5	-3.76116	-0.547046	-3.21411	4.51581	134.632	1.87e-11	1.17e-09
ENSMUSG00000024486	Hbegf	-5.44629	-0.487144	-4.95915	4.25721	134.514	1.88e-11	1.17e-09
ENSMUSG00000033149	Phldb2	-3.21478	-1.19051	-2.02426	5.58403	134.295	1.91e-11	1.18e-09
ENSMUSG00000026360	Rgs2	2.91661	-1.64263	4.55924	6.08075	133.814	1.97e-11	1.21e-09
ENSMUSG00000004891	Nes	-1.77794	1.44542	-3.22336	5.8988	133.354	2.03e-11	1.24e-09
ENSMUSG00000040183	Ankrd6	2.21413	-1.2027	3.41683	5.89377	133.065	2.06e-11	1.26e-09
ENSMUSG00000036585	Fgf1	-3.86355	-6.34194	2.47838	4.51977	132.601	2.12e-11	1.28e-09
ENSMUSG00000021701	Plk2	-4.5837	-2.18753	-2.39617	4.72723	132.547	2.13e-11	1.28e-09
ENSMUSG00000040562	Gstm2	1.33524	-3.21771	4.55295	4.81002	132.524	2.13e-11	1.28e-09
ENSMUSG00000026305	Lrrfip1	-2.07402	-0.289721	-1.7843	6.9863	131.71	2.25e-11	1.34e-09
ENSMUSG00000008398	Elk3	-4.0727	-1.50974	-2.56296	4.8456	131.662	2.25e-11	1.34e-09
ENSMUSG00000040274	Cdk6	-0.928881	2.16248	-3.09137	6.87183	130.956	2.36e-11	1.4e-09
ENSMUSG00000032350	Gclc	-0.41377	-2.30989	1.89612	6.50019	130.632	2.4e-11	1.42e-09
ENSMUSG00000034854	Mfsd12	5.74394	3.72585	2.01809	4.11818	130.228	2.47e-11	1.45e-09
ENSMUSG00000028037	Ifi44	0.368527	3.74426	-3.37573	5.52933	130.223	2.47e-11	1.45e-09
ENSMUSG00000022382	Wnt7b	-6.63118	-2.81537	-3.81581	3.81857	129.527	2.58e-11	1.51e-09
ENSMUSG00000017390	Aldoc	-1.74514	-4.36	2.61486	4.74826	129.432	2.6e-11	1.51e-09
ENSMUSG00000034227	Foxj1	-3.45904	0.849742	-4.30879	4.25451	129.379	2.61e-11	1.51e-09
ENSMUSG00000005360	Slc1a3	4.7122	1.71138	3.00082	5.32596	128.789	2.71e-11	1.56e-09
ENSMUSG00000041731	Pgm5	6.12741	0.911776	5.21563	5.62783	127.594	2.92e-11	1.68e-09
ENSMUSG00000020914	Top2a	1.70934	0.0359157	1.67342	8.61973	127.5	2.94e-11	1.68e-09
ENSMUSG00000028385	Snx30	3.04512	2.51905	0.52607	5.50952	127.014	3.04e-11	1.73e-09
ENSMUSG00000001995	Sipa1l2	3.73887	-0.102827	3.8417	5.81326	126.378	3.17e-11	1.8e-09
ENSMUSG00000079523	Tmsb10	-1.61687	1.62221	-3.23908	5.63905	126.193	3.2e-11	1.81e-09
ENSMUSG00000037419	Endod1	-2.86582	-2.00473	-0.861095	6.65051	126.122	3.22e-11	1.81e-09
ENSMUSG00000032802	Srxn1	-1.2205	3.01149	-4.23199	5.09849	125.596	3.33e-11	1.87e-09
ENSMUSG00000030282	Cmas	-2.47938	-0.582211	-1.89717	6.26701	125.554	3.34e-11	1.87e-09
ENSMUSG00000062937	Mtap	-2.58789	-0.21093	-2.37696	6.08704	125.201	3.42e-11	1.9e-09
ENSMUSG00000042331	Specc1	-4.16031	-1.10723	-3.05308	4.5351	125.024	3.46e-11	1.91e-09
ENSMUSG00000031584	Gsr	-3.08961	-0.38502	-2.70459	5.59094	124.96	3.48e-11	1.91e-09
ENSMUSG00000020911	Krt19	-5.40985	-3.94137	-1.46849	5.81934	124.953	3.48e-11	1.91e-09
ENSMUSG00000020152	Actr2	-1.69687	0.808931	-2.5058	6.78207	124.773	3.52e-11	1.93e-09
ENSMUSG00000012350	Ehf	-1.42936	-3.19292	1.76357	5.4938	124.471	3.59e-11	1.96e-09
ENSMUSG00000030695	Aldoa	-1.80677	0.407124	-2.2139	7.49161	124.378	3.61e-11	1.96e-09
ENSMUSG00000027227	Sord	3.08233	-0.188639	3.27097	5.97084	123.729	3.77e-11	2.04e-09
ENSMUSG00000031790	Mmp15	-4.43069	-2.10945	-2.32124	4.51272	123.119	3.93e-11	2.12e-09
ENSMUSG00000031563	Wwc2	-2.10324	-0.245379	-1.85786	6.60312	123.04	3.95e-11	2.12e-09
ENSMUSG00000029561	Oasl2	2.75907	2.53036	0.22871	5.53387	122.983	3.97e-11	2.12e-09
ENSMUSG00000022505	Emp2	-2.52748	-0.220312	-2.30717	5.88984	122.256	4.17e-11	2.22e-09
ENSMUSG00000022283	Pabpc1	-0.986847	0.486578	-1.47343	10.4934	122.1	4.21e-11	2.23e-09
ENSMUSG00000024479	Mal2	-6.87828	-3.71038	-3.16789	4.23335	122.016	4.23e-11	2.24e-09
ENSMUSG00000022865	Cxadr	-3.9752	-2.9901	-0.985106	5.20941	121.941	4.26e-11	2.24e-09
ENSMUSG00000026413	Pkp1	-2.44184	2.54478	-4.98662	4.63676	121.904	4.27e-11	2.24e-09
ENSMUSG00000020261	Slc36a1	4.25473	3.72488	0.529849	5.13491	121.701	4.33e-11	2.25e-09
ENSMUSG00000046733	Gprc5a	-4.88014	-1.50149	-3.37865	4.28747	121.683	4.33e-11	2.25e-09
ENSMUSG00000060586	H2-Eb1	6.15859	2.2939	3.86469	5.02356	121.624	4.35e-11	2.25e-09
ENSMUSG00000026657	Frmd4a	2.51894	1.58859	0.930347	6.59424	121.561	4.37e-11	2.26e-09
ENSMUSG00000020601	Trib2	-1.33746	-2.84483	1.50737	5.9116	121.345	4.43e-11	2.28e-09
ENSMUSG00000068566	Myadm	-3.17295	-0.0913243	-3.08163	4.56459	121.18	4.48e-11	2.3e-09
ENSMUSG00000042686	Jph1	2.95213	2.9297	0.0224332	5.09218	120.867	4.58e-11	2.33e-09
ENSMUSG00000021594	Srd5a1	-4.04405	-2.19456	-1.84949	5.59232	120.827	4.59e-11	2.33e-09
ENSMUSG00000060594	Layn	0.513377	-5.04007	5.55345	3.80057	120.808	4.6e-11	2.33e-09
ENSMUSG00000054146	Krt15	1.72976	-4.10605	5.8358	3.97523	120.562	4.68e-11	2.36e-09
ENSMUSG00000033377	Palmd	-6.10396	-2.01039	-4.09357	3.60758	120.109	4.82e-11	2.43e-09
ENSMUSG00000021892	Sh3bp5	2.91302	-0.111755	3.02478	6.29479	119.976	4.87e-11	2.44e-09
ENSMUSG00000023015	Racgap1	2.73759	1.76185	0.975745	6.52348	119.814	4.92e-11	2.45e-09
ENSMUSG00000016918	Sulf1	-0.924188	2.10851	-3.0327	6.38908	119.762	4.94e-11	2.45e-09
ENSMUSG00000024975	Pdcd4	1.373	-0.684551	2.05755	7.95296	119.745	4.95e-11	2.45e-09
ENSMUSG00000028517	Plpp3	2.47612	-1.18034	3.65646	5.93509	119.622	4.99e-11	2.47e-09
ENSMUSG00000002057	Foxn1	5.20845	1.81658	3.39187	5.5782	119.429	5.06e-11	2.49e-09
ENSMUSG00000040152	Thbs1	-4.5062	2.22434	-6.73054	3.45112	118.974	5.22e-11	2.54e-09
ENSMUSG00000026187	Xrcc5	2.68413	1.20589	1.47823	6.27575	118.972	5.22e-11	2.54e-09
ENSMUSG00000029822	Osbpl3	-2.3756	1.8272	-4.2028	4.50277	118.955	5.22e-11	2.54e-09
ENSMUSG00000001870	Ltbp1	-3.91793	-2.14701	-1.77092	5.32928	118.922	5.24e-11	2.54e-09
ENSMUSG00000026737	Pip4k2a	2.83765	3.88092	-1.04327	4.50352	117.741	5.69e-11	2.75e-09
ENSMUSG00000069833	Ahnak	-2.65567	1.58957	-4.24525	7.05377	117.151	5.93e-11	2.86e-09
ENSMUSG00000028059	Arhgef2	-2.59307	-1.00964	-1.58343	6.16063	116.628	6.15e-11	2.96e-09
ENSMUSG00000022952	Runx1	-2.91153	0.219581	-3.13111	7.04227	116.499	6.21e-11	2.97e-09
ENSMUSG00000035107	Dcbld2	-2.44694	-1.36435	-1.08258	6.7085	116.218	6.33e-11	3.02e-09
ENSMUSG00000028063	Lmna	-4.93361	-2.6596	-2.27401	4.66541	116.087	6.39e-11	3.04e-09
ENSMUSG00000001131	Timp1	-6.94981	-2.1386	-4.8112	3.73435	115.961	6.45e-11	3.05e-09
ENSMUSG00000016382	Pls3	-2.33418	-0.389377	-1.9448	6.37873	115.942	6.46e-11	3.05e-09
ENSMUSG00000074796	Slc4a11	-8.20995	-5.09569	-3.11426	4.03146	115.485	6.67e-11	3.14e-09
ENSMUSG00000009376	Met	-4.20662	-2.65317	-1.55345	5.07729	115.389	6.72e-11	3.15e-09
ENSMUSG00000032359	Ctsh	-3.30034	-1.46125	-1.83909	5.31427	115.353	6.73e-11	3.15e-09
ENSMUSG00000026000	Lancl1	2.90849	0.988087	1.92041	6.15844	115.288	6.76e-11	3.15e-09
ENSMUSG00000026638	Irf6	-2.90854	-1.97853	-0.930007	6.03144	114.964	6.92e-11	3.22e-09
ENSMUSG00000037465	Klf10	-4.49168	-0.54575	-3.94593	4.09281	114.783	7.01e-11	3.25e-09
ENSMUSG00000061665	Cd2ap	-1.82322	-0.45583	-1.36739	7.84648	114.66	7.08e-11	3.26e-09
ENSMUSG00000062300	Nectin2	-3.37817	-2.09379	-1.28438	5.53805	114.476	7.17e-11	3.3e-09
ENSMUSG00000030849	Fgfr2	3.09659	2.08894	1.00765	5.89917	113.278	7.82e-11	3.58e-09
ENSMUSG00000041782	Lad1	-3.33545	-1.46947	-1.86598	5.54495	113.232	7.84e-11	3.58e-09
ENSMUSG00000032020	Ubash3b	-0.276752	-2.15997	1.88322	6.28537	113.197	7.86e-11	3.58e-09
ENSMUSG00000056708	Ier5	-2.08349	0.0196696	-2.10316	6.33352	112.929	8.02e-11	3.64e-09
ENSMUSG00000051391	Ywhag	-1.63295	0.378621	-2.01157	7.25889	112.664	8.18e-11	3.7e-09
ENSMUSG00000027375	Mal	-6.00676	-2.76506	-3.2417	3.95513	112.52	8.26e-11	3.73e-09
ENSMUSG00000001665	Gstt3	0.0255863	-2.2626	2.28818	5.99887	112.449	8.31e-11	3.73e-09
ENSMUSG00000058756	Thra	0.829282	-2.04354	2.87282	5.73724	112.078	8.53e-11	3.82e-09
ENSMUSG00000026509	Capn2	-1.88255	-0.0829405	-1.79961	7.16392	111.944	8.62e-11	3.85e-09
ENSMUSG00000058297	Spock2	5.00254	2.24969	2.75285	4.91473	111.774	8.73e-11	3.88e-09
ENSMUSG00000034981	Parm1	2.17975	0.0631102	2.11664	6.7517	111.758	8.74e-11	3.88e-09
ENSMUSG00000037999	Arap2	-2.20626	-0.567954	-1.63831	6.49332	111.466	8.93e-11	3.95e-09
ENSMUSG00000042712	Tceal9	-1.60727	-0.73655	-0.870719	10.0499	111.41	8.96e-11	3.95e-09
ENSMUSG00000040850	Psme4	-1.34863	0.613788	-1.96242	7.17476	111.342	9.01e-11	3.96e-09
ENSMUSG00000024597	Slc12a2	-0.593901	-2.10728	1.51338	6.78621	110.627	9.5e-11	4.16e-09
ENSMUSG00000052560	Cpne8	-2.94011	-3.17665	0.236537	5.86553	110.185	9.82e-11	4.29e-09
ENSMUSG00000049775	Tmsb4x	-1.26963	2.85616	-4.12579	10.1487	109.461	1.04e-10	4.49e-09
ENSMUSG00000021822	Plau	-3.84224	4.60664	-8.44888	3.5821	109.433	1.04e-10	4.49e-09
ENSMUSG00000004044	Cavin1	-2.20286	-0.462391	-1.74046	6.70999	109.43	1.04e-10	4.49e-09
ENSMUSG00000025551	Fgf14	9.49529	4.1089	5.3864	3.35135	108.442	1.12e-10	4.83e-09
ENSMUSG00000055320	Tead1	-1.93678	-0.254188	-1.6826	7.04405	108.396	1.12e-10	4.83e-09
ENSMUSG00000031827	Cotl1	-2.53474	-0.335383	-2.19935	6.28511	108.078	1.15e-10	4.93e-09
ENSMUSG00000029330	Cds1	3.12217	1.23863	1.88355	5.86923	107.823	1.17e-10	5.01e-09
ENSMUSG00000031995	St14	-3.75341	-1.48715	-2.26626	4.89592	107.688	1.18e-10	5.05e-09
ENSMUSG00000020580	Rock2	-1.29669	0.62674	-1.92343	7.372	107.608	1.19e-10	5.06e-09
ENSMUSG00000007039	Ddah2	-2.37291	-0.671216	-1.7017	6.06139	107.536	1.2e-10	5.07e-09
ENSMUSG00000027800	Tm4sf1	-12.2979	-3.64556	-8.65239	2.99962	107.331	1.22e-10	5.14e-09
ENSMUSG00000038612	Mcl1	-1.25102	0.684878	-1.9359	7.54173	107.286	1.22e-10	5.14e-09
ENSMUSG00000004951	Hspb1	-3.49936	-0.733874	-2.76549	4.56028	105.871	1.36e-10	5.71e-09
ENSMUSG00000048376	F2r	-2.94006	0.80828	-3.74834	5.64026	105.366	1.42e-10	5.92e-09
ENSMUSG00000032531	Amotl2	-2.76113	1.10524	-3.86637	4.47862	105.167	1.44e-10	6e-09
ENSMUSG00000022054	Nefm	7.29728	3.54031	3.75697	3.78809	105.131	1.44e-10	6e-09
ENSMUSG00000031673	Cdh11	0.544904	-2.1702	2.7151	5.98551	104.792	1.48e-10	6.14e-09
ENSMUSG00000025757	Hspa4l	-1.31599	1.40082	-2.71681	6.19349	104.666	1.5e-10	6.18e-09
ENSMUSG00000056394	Lig1	1.17011	-0.836152	2.00627	7.55419	104.537	1.51e-10	6.22e-09
ENSMUSG00000018899	Irf1	2.23401	1.93275	0.301263	5.99601	104.506	1.51e-10	6.22e-09
ENSMUSG00000022816	Fstl1	1.22438	-1.54912	2.7735	7.02119	104.327	1.54e-10	6.29e-09
ENSMUSG00000001441	Npepps	-1.6887	0.0312626	-1.71996	7.25271	104.143	1.56e-10	6.36e-09
ENSMUSG00000085939	Cd63-ps	-3.39547	-2.17529	-1.22018	5.55543	103.951	1.58e-10	6.44e-09
ENSMUSG00000026535	Ifi202b	-5.52026	1.40228	-6.92254	3.18469	103.9	1.59e-10	6.45e-09
ENSMUSG00000035021	Baz1a	-1.42971	0.633067	-2.06278	6.73861	103.857	1.59e-10	6.45e-09
ENSMUSG00000028645	Slc2a1	-2.17633	0.0351687	-2.2115	5.80476	103.817	1.6e-10	6.45e-09
ENSMUSG00000020205	Phlda1	-2.26053	-2.30236	0.0418222	7.83926	103.279	1.67e-10	6.71e-09
ENSMUSG00000016496	Cd274	5.77921	3.1402	2.63902	3.87327	102.955	1.71e-10	6.87e-09
ENSMUSG00000039116	Adgrg6	-4.90308	-1.88158	-3.0215	4.05973	102.837	1.73e-10	6.91e-09
ENSMUSG00000022864	D16Ertd472e	3.18888	1.7164	1.47248	5.20842	102.674	1.75e-10	6.97e-09
ENSMUSG00000050335	Lgals3	-6.18523	-1.37707	-4.80816	3.92139	102.653	1.75e-10	6.97e-09
ENSMUSG00000024501	Dpysl3	-1.32856	-2.01705	0.68849	7.42831	102.623	1.76e-10	6.97e-09
ENSMUSG00000029059	Prxl2b	3.45455	1.47986	1.97469	5.47141	102.214	1.82e-10	7.18e-09
ENSMUSG00000003955	Fam162a	-0.671815	1.4076	-2.07941	7.34343	102.178	1.82e-10	7.18e-09
ENSMUSG00000040329	Il7	2.29944	0.977497	1.32194	7.24999	102.018	1.84e-10	7.25e-09
ENSMUSG00000026728	Vim	-1.10773	3.49439	-4.60212	5.54603	101.672	1.9e-10	7.44e-09
ENSMUSG00000020108	Ddit4	-0.752748	1.25129	-2.00404	8.31683	101.23	1.97e-10	7.68e-09
ENSMUSG00000028161	Ppp3ca	-1.64525	-1.11094	-0.534306	8.51888	101.203	1.97e-10	7.68e-09
ENSMUSG00000024247	Pkdcc	6.30553	4.16772	2.13781	3.89374	101.142	1.98e-10	7.7e-09
ENSMUSG00000039405	Prss23	-4.90573	-0.874626	-4.0311	3.64064	101.101	1.99e-10	7.7e-09
ENSMUSG00000027332	Ivd	1.68076	-1.1292	2.80996	5.78685	101.065	1.99e-10	7.7e-09
ENSMUSG00000048612	Myof	-2.21262	-0.32489	-1.88773	6.94407	100.912	2.02e-10	7.77e-09
ENSMUSG00000053113	Socs3	1.80057	5.07611	-3.27553	5.4676	100.816	2.03e-10	7.81e-09
ENSMUSG00000021127	Zfp36l1	1.74789	0.903828	0.844061	9.15995	100.737	2.04e-10	7.82e-09
ENSMUSG00000040204	Pclaf	2.20244	0.0281944	2.17425	7.15974	100.735	2.05e-10	7.82e-09
ENSMUSG00000051502	Ufsp1	3.97567	2.91889	1.05679	4.4787	100.64	2.06e-10	7.86e-09
ENSMUSG00000027239	Mdk	0.964342	-0.76985	1.73419	8.70422	100.504	2.08e-10	7.93e-09
ENSMUSG00000026989	Dapl1	2.90875	-4.36492	7.27367	3.268	100.42	2.1e-10	7.94e-09
ENSMUSG00000000983	Wfdc18	-3.02015	-3.17782	0.157667	5.66173	100.413	2.1e-10	7.94e-09
ENSMUSG00000022893	Adamts1	-2.11454	0.871379	-2.98592	5.23261	100.338	2.11e-10	7.97e-09
ENSMUSG00000034855	Cxcl10	3.74783	7.44311	-3.69528	3.37736	100.109	2.15e-10	8.09e-09
ENSMUSG00000001467	Cyp51	-2.18053	-1.30204	-0.878493	6.63843	99.9314	2.18e-10	8.19e-09
ENSMUSG00000026605	Cenpf	1.91553	0.334245	1.58129	7.52238	99.8588	2.2e-10	8.22e-09
ENSMUSG00000023906	Cldn6	-8.4697	-0.238785	-8.23091	3.21463	99.6075	2.24e-10	8.36e-09
ENSMUSG00000114358	Gm5200	-1.7903	1.0555	-2.8458	6.24398	99.153	2.33e-10	8.65e-09
ENSMUSG00000026879	Gsn	-2.80931	-0.411786	-2.39752	5.15682	99.1129	2.33e-10	8.65e-09
ENSMUSG00000022389	Tef	0.848223	-2.12072	2.96894	5.32036	99.0968	2.34e-10	8.65e-09
ENSMUSG00000024222	Fkbp5	3.42542	2.98989	0.435535	5.19557	98.4669	2.46e-10	9.09e-09
ENSMUSG00000005125	Ndrg1	-3.35003	2.37578	-5.72581	4.63532	98.228	2.51e-10	9.22e-09
ENSMUSG00000021282	Eif5	-1.30494	0.0765383	-1.38148	8.63222	98.224	2.51e-10	9.22e-09
ENSMUSG00000034612	Chst11	3.72349	2.67212	1.05137	4.40834	98.0847	2.54e-10	9.29e-09
ENSMUSG00000022500	Litaf	-2.31277	-0.431266	-1.8815	5.68482	98.0577	2.55e-10	9.29e-09
ENSMUSG00000046818	Ddit4l	-3.15044	-4.47669	1.32625	4.91228	98.0207	2.56e-10	9.29e-09
ENSMUSG00000033763	Mtss2	3.35727	0.0714948	3.28577	5.56069	98.0069	2.56e-10	9.29e-09
ENSMUSG00000020023	Tmcc3	-1.84432	1.17704	-3.02135	5.24511	97.7235	2.62e-10	9.49e-09
ENSMUSG00000046668	Cxxc5	2.20951	1.40979	0.799715	6.67631	97.6576	2.63e-10	9.51e-09
ENSMUSG00000038732	Mboat1	-3.47676	-0.952559	-2.5242	4.52383	97.6227	2.64e-10	9.51e-09
ENSMUSG00000060147	Serpinb6a	-1.68266	1.28689	-2.96954	5.99505	97.5917	2.65e-10	9.51e-09
ENSMUSG00000029814	Igf2bp3	0.0268649	2.59082	-2.56395	5.72486	97.5725	2.65e-10	9.51e-09
ENSMUSG00000074622	Mafb	2.69497	2.00342	0.691546	5.23033	97.4821	2.67e-10	9.56e-09
ENSMUSG00000024059	Clip4	2.97869	3.7198	-0.741113	4.69726	97.2338	2.73e-10	9.73e-09
ENSMUSG00000015312	Gadd45b	-2.85824	0.478283	-3.33652	4.2311	97.0175	2.78e-10	9.89e-09
ENSMUSG00000021379	Id4	0.551858	-2.04082	2.59268	5.36418	96.7903	2.83e-10	1.01e-08
ENSMUSG00000037820	Tgm2	-3.22966	-4.63617	1.40651	4.61377	96.7423	2.84e-10	1.01e-08
ENSMUSG00000026430	Rassf5	2.27798	2.93865	-0.660664	4.96924	96.6072	2.88e-10	1.02e-08
ENSMUSG00000022246	Rai14	0.987898	2.50653	-1.51864	5.88504	96.5037	2.9e-10	1.02e-08
ENSMUSG00000073802	Cdkn2b	-6.74988	-1.13218	-5.6177	3.18664	96.449	2.91e-10	1.02e-08
ENSMUSG00000095105	Edaradd	6.79775	2.85948	3.93827	3.83513	96.3012	2.95e-10	1.03e-08
ENSMUSG00000022528	Hes1	0.987489	2.86196	-1.87447	7.69817	96.0598	3.01e-10	1.05e-08
ENSMUSG00000049550	Clip1	-1.69919	-0.417708	-1.28148	7.69663	95.8902	3.06e-10	1.07e-08
ENSMUSG00000024810	Il33	-4.61571	-6.06796	1.45225	4.70461	95.6956	3.11e-10	1.08e-08
ENSMUSG00000030275	Etnk1	2.08557	1.24339	0.842182	7.08518	95.6649	3.11e-10	1.08e-08
ENSMUSG00000026970	Rbms1	-0.344461	1.56408	-1.90854	8.46841	95.4469	3.17e-10	1.1e-08
ENSMUSG00000004151	Etv1	1.95198	-2.71442	4.6664	4.28984	95.4234	3.18e-10	1.1e-08
ENSMUSG00000032068	Plet1	-3.95151	-3.06149	-0.890015	5.10561	95.3876	3.19e-10	1.1e-08
ENSMUSG00000020592	Sdc1	-2.41702	-0.257198	-2.15982	5.73889	95.1219	3.26e-10	1.12e-08
ENSMUSG00000003812	Dnase2a	-3.09328	-1.86655	-1.22673	5.28714	95.0426	3.28e-10	1.13e-08
ENSMUSG00000006411	Nectin4	-4.67895	-2.06449	-2.61446	4.0348	94.926	3.32e-10	1.13e-08
ENSMUSG00000032640	Chsy1	-0.269583	-2.14557	1.87598	6.13241	94.8626	3.33e-10	1.14e-08
ENSMUSG00000018042	Cyb5r3	-0.316332	-1.99162	1.67529	6.71715	94.703	3.38e-10	1.15e-08
ENSMUSG00000005514	Por	-2.17266	-1.88864	-0.284022	6.64169	94.6163	3.41e-10	1.16e-08
ENSMUSG00000009291	Pttg1ip	-2.0346	-0.982727	-1.05188	6.95346	94.4401	3.46e-10	1.17e-08
ENSMUSG00000042284	Itga1	-1.37229	-4.67235	3.30006	3.87236	94.3577	3.48e-10	1.18e-08
ENSMUSG00000041736	Tspo	-4.3138	1.30753	-5.62132	3.60783	94.2537	3.51e-10	1.18e-08
ENSMUSG00000033684	Qsox1	-2.09014	-3.00457	0.914428	5.33917	94.0202	3.58e-10	1.2e-08
ENSMUSG00000018171	Vmp1	-1.92468	0.303318	-2.228	6.56307	93.8074	3.65e-10	1.22e-08
ENSMUSG00000038668	Lpar1	1.63204	2.96366	-1.33163	5.03629	92.9381	3.94e-10	1.32e-08
ENSMUSG00000057530	Ece1	-3.97576	-1.2765	-2.69926	5.36354	92.7933	3.99e-10	1.33e-08
ENSMUSG00000031078	Cttn	-2.22827	0.194783	-2.42305	5.89609	92.7416	4.01e-10	1.33e-08
ENSMUSG00000005148	Klf5	-2.26991	-2.67824	0.408335	6.32451	92.672	4.03e-10	1.34e-08
ENSMUSG00000068373	D430041D05Rik	0.99085	-3.04786	4.03871	4.30879	92.3632	4.14e-10	1.37e-08
ENSMUSG00000052974	Cyp2f2	3.00993	-4.94948	7.9594	3.64613	92.3004	4.16e-10	1.38e-08
ENSMUSG00000021493	Pdlim7	-3.01174	-1.26704	-1.7447	4.97942	91.9854	4.28e-10	1.41e-08
ENSMUSG00000044461	Shisa2	3.38907	0.644708	2.74436	6.44821	91.9852	4.28e-10	1.41e-08
ENSMUSG00000004085	Map3k20	-1.75011	-1.43611	-0.313997	7.39862	91.8405	4.33e-10	1.41e-08
ENSMUSG00000026421	Csrp1	-2.01763	-2.51022	0.492583	6.23714	91.84	4.34e-10	1.41e-08
ENSMUSG00000020792	Exoc7	2.31143	0.813881	1.49755	6.29022	91.8256	4.34e-10	1.41e-08
ENSMUSG00000000794	Kcnn3	5.66885	2.08263	3.58622	4.60279	91.8252	4.34e-10	1.41e-08
ENSMUSG00000026074	Map4k4	-1.92689	-0.724574	-1.20232	7.6002	91.7908	4.35e-10	1.41e-08
ENSMUSG00000022510	Trp63	3.08158	0.7987	2.28288	5.62296	90.9847	4.68e-10	1.52e-08
ENSMUSG00000020326	Ccng1	-2.06242	-0.840591	-1.22183	7.19388	90.5092	4.88e-10	1.58e-08
ENSMUSG00000030560	Ctsc	-2.4739	0.519506	-2.9934	5.00385	90.318	4.96e-10	1.6e-08
ENSMUSG00000022358	Fbxo32	-1.99817	-1.46655	-0.531622	6.80711	90.2706	4.98e-10	1.6e-08
ENSMUSG00000044786	Zfp36	4.88029	5.13582	-0.255537	3.31092	90.2067	5.01e-10	1.61e-08
ENSMUSG00000036622	Atp13a2	0.953903	-1.9551	2.909	5.65223	90.1901	5.02e-10	1.61e-08
ENSMUSG00000075602	Ly6a	-3.80392	0.474707	-4.27863	3.62029	89.9024	5.15e-10	1.65e-08
ENSMUSG00000031004	Mki67	2.02887	0.45279	1.57608	7.2806	89.8858	5.16e-10	1.65e-08
ENSMUSG00000032666	1700025G04Rik	1.86487	0.749567	1.11531	7.22177	89.7995	5.2e-10	1.65e-08
ENSMUSG00000026639	Lamb3	-1.51254	1.47617	-2.98871	5.29369	89.4558	5.36e-10	1.7e-08
ENSMUSG00000020097	Sgpl1	1.55868	2.1015	-0.542815	7.17348	89.3392	5.42e-10	1.72e-08
ENSMUSG00000037826	Ppm1k	2.70828	-0.566567	3.27485	5.46566	89.3137	5.43e-10	1.72e-08
ENSMUSG00000041992	Rapgef5	3.00988	2.85808	0.151799	4.86671	89.1082	5.53e-10	1.74e-08
ENSMUSG00000039252	Lgi2	5.47042	1.45393	4.01649	4.90724	89.0433	5.57e-10	1.75e-08
ENSMUSG00000041028	Ghitm	-1.65838	0.315319	-1.9737	7.19553	88.7728	5.7e-10	1.79e-08
ENSMUSG00000027381	Bcl2l11	-1.94332	0.00261381	-1.94593	5.89671	88.7629	5.71e-10	1.79e-08
ENSMUSG00000056737	Capg	-3.05396	-0.3997	-2.65426	4.62873	88.6907	5.75e-10	1.8e-08
ENSMUSG00000023961	Enpp4	2.56207	1.11383	1.44824	5.73344	88.6346	5.78e-10	1.8e-08
ENSMUSG00000023959	Clic5	4.3955	1.59834	2.79716	4.5307	88.3733	5.92e-10	1.84e-08
ENSMUSG00000048706	Lurap1l	-2.70899	-0.722456	-1.98654	5.05357	88.3437	5.93e-10	1.84e-08
ENSMUSG00000038780	Smurf1	-2.5902	-0.675648	-1.91455	5.10828	88.2208	6e-10	1.86e-08
ENSMUSG00000096727	Psmb9	6.03532	4.24456	1.79076	3.31456	88.143	6.04e-10	1.87e-08
ENSMUSG00000050953	Gja1	-1.22112	2.11694	-3.33806	5.1946	88.077	6.08e-10	1.87e-08
ENSMUSG00000044393	Dsg2	-0.761124	0.869543	-1.63067	7.99969	87.9449	6.15e-10	1.89e-08
ENSMUSG00000021676	Iqgap2	1.38395	-0.544758	1.92871	7.13673	87.9349	6.16e-10	1.89e-08
ENSMUSG00000031750	Il34	-1.85825	-4.36398	2.50574	4.43047	87.9243	6.16e-10	1.89e-08
ENSMUSG00000024803	Ankrd1	-11.7768	-3.97307	-7.80369	1.56384	87.9043	6.18e-10	1.89e-08
ENSMUSG00000022377	Asap1	-1.25514	0.816729	-2.07187	6.59437	87.7658	6.25e-10	1.91e-08
ENSMUSG00000089715	Cbx6	0.738701	-0.760709	1.49941	9.04538	87.5922	6.35e-10	1.93e-08
ENSMUSG00000039457	Ppl	-3.96948	-1.65154	-2.31794	4.26349	87.5852	6.36e-10	1.93e-08
ENSMUSG00000026782	Abi2	2.51575	0.533452	1.98229	6.18693	87.3226	6.51e-10	1.97e-08
ENSMUSG00000038903	Ccdc68	-3.20522	0.468954	-3.67417	3.77522	87.1442	6.62e-10	2e-08
ENSMUSG00000037624	Kcnk2	4.91657	2.2537	2.66287	4.46236	87.1421	6.62e-10	2e-08
ENSMUSG00000029094	Afap1	-1.24042	-2.68371	1.44329	5.70047	86.8909	6.78e-10	2.04e-08
ENSMUSG00000039989	Cbx4	2.47632	0.867773	1.60854	6.0398	86.8465	6.81e-10	2.04e-08
ENSMUSG00000027293	Ehd4	-2.51419	-1.4647	-1.04949	5.9277	86.7151	6.89e-10	2.06e-08
ENSMUSG00000047714	Ppp1r2	-1.19316	1.17031	-2.36347	6.04659	86.5474	7e-10	2.09e-08
ENSMUSG00000039953	Clstn1	1.68591	-0.168234	1.85415	7.72693	86.4947	7.03e-10	2.09e-08
ENSMUSG00000029752	Asns	-1.76159	1.29229	-3.05388	4.84752	86.4786	7.04e-10	2.09e-08
ENSMUSG00000015575	Atp6v0e	-1.93021	-0.753115	-1.17709	6.74748	86.4576	7.06e-10	2.09e-08
ENSMUSG00000062169	Cnih4	-1.83507	-0.332277	-1.50279	6.58395	86.4454	7.07e-10	2.09e-08
ENSMUSG00000024529	Lox	-6.91768	-1.78836	-5.12932	3.62744	86.3937	7.1e-10	2.1e-08
ENSMUSG00000013089	Etv5	0.707885	-2.27956	2.98744	4.92439	86.2192	7.22e-10	2.13e-08
ENSMUSG00000025104	Hdgfl3	2.35098	0.45546	1.89552	6.06668	86.168	7.25e-10	2.14e-08
ENSMUSG00000017639	Rab11fip4	4.74783	2.34182	2.40601	4.32716	86.0784	7.31e-10	2.15e-08
ENSMUSG00000025278	Flnb	-1.12004	1.3634	-2.48343	6.87982	85.9134	7.43e-10	2.18e-08
ENSMUSG00000051048	P4ha3	3.31819	1.53309	1.78509	5.12459	85.8876	7.44e-10	2.18e-08
ENSMUSG00000022371	Col14a1	4.07648	-4.98322	9.05969	2.53202	85.8754	7.45e-10	2.18e-08
ENSMUSG00000030095	Tmem43	-3.04467	0.344903	-3.38957	4.65762	85.8566	7.47e-10	2.18e-08
ENSMUSG00000036510	Cdh8	7.82475	3.59856	4.22619	3.12942	85.7467	7.54e-10	2.19e-08
ENSMUSG00000006301	Tmbim1	-3.26242	-1.48929	-1.77313	4.85852	85.6148	7.64e-10	2.22e-08
ENSMUSG00000022665	Ccdc80	1.43528	-0.767253	2.20254	6.83565	85.5888	7.66e-10	2.22e-08
ENSMUSG00000037260	Hgsnat	2.79077	1.36399	1.42678	5.38059	85.5754	7.67e-10	2.22e-08
ENSMUSG00000002265	Peg3	0.67184	-1.43075	2.10259	6.31336	84.9668	8.12e-10	2.34e-08
ENSMUSG00000037071	Scd1	-2.86479	-3.36356	0.498766	5.05837	84.5531	8.44e-10	2.43e-08
ENSMUSG00000059182	Skap2	-2.10331	0.289871	-2.39318	5.14064	84.5392	8.45e-10	2.43e-08
ENSMUSG00000068747	Sort1	0.538757	-1.83606	2.37481	5.73312	84.0745	8.84e-10	2.53e-08
ENSMUSG00000028793	Rnf19b	-2.4873	0.00310957	-2.49041	5.06048	83.9465	8.95e-10	2.56e-08
ENSMUSG00000066456	Hmgn3	-3.03701	-2.92605	-0.110958	5.21143	83.8847	9e-10	2.57e-08
ENSMUSG00000030660	Pik3c2a	-1.90659	-0.339251	-1.56734	6.68679	83.6656	9.19e-10	2.61e-08
ENSMUSG00000031604	Msmo1	-2.45612	-1.59959	-0.856528	6.10186	83.6585	9.2e-10	2.61e-08
ENSMUSG00000018920	Cxcl16	-3.56082	-0.9642	-2.59662	4.12842	83.6478	9.21e-10	2.61e-08
ENSMUSG00000046532	Ar	0.643864	-4.14719	4.79105	3.32422	83.6003	9.25e-10	2.62e-08
ENSMUSG00000051323	Pcdh19	-1.72647	1.26924	-2.99571	5.58588	83.437	9.39e-10	2.65e-08
ENSMUSG00000022367	Has2	-4.66907	-0.143318	-4.52575	3.48379	83.1223	9.68e-10	2.73e-08
ENSMUSG00000026158	Ogfrl1	2.3806	1.74523	0.635369	5.43424	82.7951	9.99e-10	2.81e-08
ENSMUSG00000066571	Garre1	-2.02957	-0.0753102	-1.95426	5.58036	82.7324	1.01e-09	2.82e-08
ENSMUSG00000041362	Shtn1	-2.90524	-0.980925	-1.92431	4.6788	82.7301	1.01e-09	2.82e-08
ENSMUSG00000018906	P4ha2	-3.58498	1.33472	-4.91971	3.63042	82.4816	1.03e-09	2.88e-08
ENSMUSG00000039473	Ubn1	1.68529	0.387046	1.29824	7.72878	82.4153	1.04e-09	2.89e-08
ENSMUSG00000016526	Dyrk3	-4.50744	-1.4514	-3.05604	3.59811	81.9393	1.09e-09	3.02e-08
ENSMUSG00000031447	Lamp1	-1.71131	-1.45507	-0.256241	7.30542	81.8747	1.09e-09	3.04e-08
ENSMUSG00000008475	Arpc5	-1.55128	0.52139	-2.07267	7.2745	81.8577	1.09e-09	3.04e-08
ENSMUSG00000023186	Vwa5a	1.24945	2.0533	-0.803846	6.141	81.8186	1.1e-09	3.04e-08
ENSMUSG00000028082	Sh3d19	-2.44613	-1.26137	-1.18477	6.18269	81.7831	1.1e-09	3.05e-08
ENSMUSG00000017009	Sdc4	-1.97643	-1.41633	-0.560097	6.4786	81.7619	1.11e-09	3.05e-08
ENSMUSG00000094686	Ccl21a	-2.35772	6.01216	-8.36987	3.50448	81.6163	1.12e-09	3.08e-08
ENSMUSG00000062646	Ganc	1.83368	-1.37612	3.20979	5.78537	81.3989	1.15e-09	3.15e-08
ENSMUSG00000048251	Bcl11b	2.02028	3.64792	-1.62764	5.52741	81.0474	1.19e-09	3.25e-08
ENSMUSG00000019987	Arg1	-5.94016	-3.44232	-2.49784	3.59636	80.9813	1.19e-09	3.26e-08
ENSMUSG00000026249	Serpine2	0.386354	-1.23093	1.61728	7.25624	80.964	1.2e-09	3.26e-08
ENSMUSG00000027660	Skil	-2.05345	-0.553094	-1.50035	5.89711	80.7688	1.22e-09	3.32e-08
ENSMUSG00000035530	Eif1	-1.23414	0.721697	-1.95583	7.66702	80.5699	1.24e-09	3.38e-08
ENSMUSG00000038070	Cntln	2.48813	0.0904659	2.39767	6.38711	80.4714	1.26e-09	3.41e-08
ENSMUSG00000021360	Gcnt2	-3.86773	-1.48429	-2.38343	4.39623	80.4472	1.26e-09	3.41e-08
ENSMUSG00000051343	Rab11fip5	-2.40916	-0.0738407	-2.33532	5.03799	80.4025	1.26e-09	3.42e-08
ENSMUSG00000036053	Fmnl2	0.465667	-1.27433	1.73999	6.97426	80.3518	1.27e-09	3.42e-08
ENSMUSG00000008136	Fhl2	-9.44256	-5.27971	-4.16285	3.01618	80.3303	1.27e-09	3.42e-08
ENSMUSG00000029372	Ppbp	-13.1659	-4.23338	-8.93257	2.10779	80.3204	1.27e-09	3.42e-08
ENSMUSG00000069094	Pde7a	-2.06713	-0.560877	-1.50625	5.93848	79.8724	1.33e-09	3.57e-08
ENSMUSG00000039960	Rhou	-2.50923	-1.26318	-1.24605	5.42987	79.8358	1.34e-09	3.58e-08
ENSMUSG00000032816	Igdcc4	5.31193	2.77028	2.54164	4.0914	79.7393	1.35e-09	3.61e-08
ENSMUSG00000000058	Cav2	-4.18983	-1.10888	-3.08095	3.67449	79.6891	1.36e-09	3.62e-08
ENSMUSG00000052727	Map1b	-2.99176	-2.48012	-0.511649	5.50128	79.6633	1.36e-09	3.62e-08
ENSMUSG00000045969	Ing1	1.68431	0.633535	1.05078	7.78875	79.6494	1.36e-09	3.62e-08
ENSMUSG00000021025	Nfkbia	1.41409	1.19415	0.219946	8.90918	79.2934	1.41e-09	3.74e-08
ENSMUSG00000032560	Dnajc13	1.5391	1.68124	-0.142132	6.85622	79.2911	1.41e-09	3.74e-08
ENSMUSG00000070305	Mpzl3	-3.74907	-0.936684	-2.81239	3.8339	79.2756	1.41e-09	3.74e-08
ENSMUSG00000017737	Mmp9	2.50773	1.95395	0.553776	5.04914	79.1714	1.43e-09	3.76e-08
ENSMUSG00000020846	Rflnb	-1.40478	-1.60098	0.196197	7.9985	79.1669	1.43e-09	3.76e-08
ENSMUSG00000042426	Dhx29	1.99646	1.0576	0.938859	6.46578	79.1648	1.43e-09	3.76e-08
ENSMUSG00000047205	Dusp18	-3.44681	-0.148661	-3.29815	3.67229	79.0432	1.45e-09	3.8e-08
ENSMUSG00000061288	Taok3	1.77305	1.66774	0.105314	6.73902	78.6665	1.5e-09	3.94e-08
ENSMUSG00000011257	Pabpc4	-0.812881	0.781231	-1.59411	7.66535	78.627	1.51e-09	3.94e-08
ENSMUSG00000024548	Setbp1	1.3776	-1.67654	3.05414	5.52157	78.5824	1.52e-09	3.96e-08
ENSMUSG00000052609	Plekhg3	-2.65938	-1.54521	-1.11417	5.23024	78.299	1.56e-09	4.06e-08
ENSMUSG00000024044	Epb41l3	1.93448	1.41092	0.523563	6.20878	78.2108	1.58e-09	4.08e-08
ENSMUSG00000001247	Lsr	-1.78661	-0.922442	-0.864166	7.2902	78.1923	1.58e-09	4.08e-08
ENSMUSG00000032261	Sh3bgrl2	-3.76763	-1.80875	-1.95888	4.21902	78.1911	1.58e-09	4.08e-08
ENSMUSG00000016262	Sertad4	-7.35313	-3.22479	-4.12834	3.22342	78.1764	1.58e-09	4.08e-08
ENSMUSG00000027940	Tpm3	-1.40996	0.0509304	-1.46089	7.66615	78.0821	1.6e-09	4.12e-08
ENSMUSG00000028195	Ccn1	-3.63279	3.12308	-6.75586	3.00119	77.8857	1.63e-09	4.19e-08
ENSMUSG00000021756	Il6st	0.364803	-1.26581	1.63062	7.10588	77.694	1.66e-09	4.26e-08
ENSMUSG00000026131	Dst	0.834191	2.8897	-2.05551	6.77469	77.6886	1.66e-09	4.26e-08
ENSMUSG00000029153	Ociad2	-0.792506	1.36824	-2.16075	6.20518	77.663	1.67e-09	4.26e-08
ENSMUSG00000040339	Fam102b	-1.90147	0.100033	-2.00151	5.9038	77.5935	1.68e-09	4.28e-08
ENSMUSG00000045216	Hs6st1	-1.8772	-1.15584	-0.721358	6.91648	77.5692	1.68e-09	4.28e-08
ENSMUSG00000020483	Dynll2	1.42521	-0.0656303	1.49084	7.81547	77.5663	1.68e-09	4.28e-08
ENSMUSG00000042793	Lgr6	-10.1605	-6.33708	-3.82345	1.78191	77.5348	1.69e-09	4.29e-08
ENSMUSG00000027160	Ccdc34	1.24683	1.31367	-0.0668373	8.23504	77.4656	1.7e-09	4.31e-08
ENSMUSG00000043384	Gprasp1	1.83877	-0.254434	2.09321	6.23912	77.4413	1.7e-09	4.31e-08
ENSMUSG00000027314	Dll4	8.79777	3.504	5.29377	2.65555	77.3027	1.73e-09	4.37e-08
ENSMUSG00000027775	Mfsd1	-3.26064	-2.38619	-0.874449	5.02602	77.0401	1.78e-09	4.48e-08
ENSMUSG00000030008	Pradc1	2.51225	-1.91097	4.42322	4.31492	76.9627	1.79e-09	4.51e-08
ENSMUSG00000062078	Qk	-1.45307	0.0708331	-1.5239	7.43927	76.411	1.9e-09	4.76e-08
ENSMUSG00000040451	Sgms1	-3.16169	-0.734077	-2.42761	4.61398	75.9956	1.98e-09	4.97e-08
ENSMUSG00000020142	Slc1a4	1.73276	-0.908355	2.64111	5.44016	75.9609	1.99e-09	4.97e-08
ENSMUSG00000042116	Vwa1	1.3726	-1.83341	3.206	4.69816	75.95	1.99e-09	4.97e-08
ENSMUSG00000027966	Col11a1	-4.3205	-1.74285	-2.57765	3.72444	75.9243	2e-09	4.98e-08
ENSMUSG00000076431	Sox4	-1.25608	-0.355158	-0.900925	9.57618	75.7939	2.02e-09	5.04e-08
ENSMUSG00000020758	Itgb4	-2.43093	-1.26089	-1.17005	6.07092	75.6567	2.05e-09	5.1e-08
ENSMUSG00000020841	Cpd	-0.208784	-1.9885	1.77972	6.44155	75.6229	2.06e-09	5.11e-08
ENSMUSG00000024587	Nars	-1.48255	-0.42585	-1.0567	7.76738	75.4771	2.09e-09	5.18e-08
ENSMUSG00000022687	Boc	0.897529	-1.50239	2.39992	6.09665	75.4137	2.11e-09	5.2e-08
ENSMUSG00000025473	Adam8	-3.35697	0.74473	-4.1017	3.50607	75.4087	2.11e-09	5.2e-08
ENSMUSG00000025150	Cbr2	-0.13876	-2.93312	2.79436	6.99861	75.3131	2.13e-09	5.24e-08
ENSMUSG00000050271	Prag1	-3.34191	0.403963	-3.74587	3.72562	75.2479	2.14e-09	5.27e-08
ENSMUSG00000020723	Cacng4	2.67863	-1.19297	3.87161	4.9018	75.2269	2.15e-09	5.27e-08
ENSMUSG00000031451	Gas6	5.36221	2.86652	2.49569	5.86492	75.1986	2.15e-09	5.27e-08
ENSMUSG00000026147	Col9a1	3.00606	-5.21638	8.22243	3.15528	75.185	2.16e-09	5.27e-08
ENSMUSG00000001768	Rin2	-1.4738	0.492163	-1.96597	6.15688	75.0493	2.19e-09	5.34e-08
ENSMUSG00000027306	Nusap1	1.83318	0.00330894	1.82987	6.53723	74.9901	2.2e-09	5.37e-08
ENSMUSG00000042688	Mapk6	-2.00165	-0.471436	-1.53021	5.95831	74.8838	2.23e-09	5.42e-08
ENSMUSG00000040680	Kremen2	9.60393	3.7096	5.89433	1.7277	74.7416	2.26e-09	5.49e-08
ENSMUSG00000026029	Casp8	-2.93182	-0.611985	-2.31984	4.45825	74.7195	2.27e-09	5.49e-08
ENSMUSG00000030220	Arhgdib	3.26138	0.602571	2.65881	5.13753	74.6641	2.28e-09	5.52e-08
ENSMUSG00000039976	Tbc1d16	2.88117	1.79663	1.08455	4.88334	74.6235	2.29e-09	5.53e-08
ENSMUSG00000027828	Ssr3	-1.25812	0.570063	-1.82818	7.24325	74.5287	2.31e-09	5.58e-08
ENSMUSG00000042225	Ammecr1	-1.7134	-0.292051	-1.42135	6.41258	74.3968	2.34e-09	5.64e-08
ENSMUSG00000041482	Piezo2	-5.2741	-1.47195	-3.80215	3.37372	74.3639	2.35e-09	5.65e-08
ENSMUSG00000031523	Dlc1	-1.25953	1.77583	-3.03536	4.8229	74.261	2.38e-09	5.71e-08
ENSMUSG00000029174	Tbc1d1	-2.74499	-0.909709	-1.83528	4.73866	74.1076	2.42e-09	5.79e-08
ENSMUSG00000001507	Itga3	-3.07924	-1.45963	-1.61961	4.84374	73.8749	2.48e-09	5.93e-08
ENSMUSG00000028412	Slc44a1	-2.26117	-0.89279	-1.36838	5.78018	73.7816	2.5e-09	5.98e-08
ENSMUSG00000027669	Gnb4	5.27023	3.23964	2.03059	3.518	73.7578	2.51e-09	5.98e-08
ENSMUSG00000015396	Cd83	9.18938	5.56308	3.6263	2.24453	73.6945	2.53e-09	6.01e-08
ENSMUSG00000030666	Calcb	-3.95404	5.0781	-9.03214	2.39691	73.6642	2.54e-09	6.02e-08
ENSMUSG00000045441	Gprin3	-1.30564	-3.92925	2.62361	3.76446	73.5098	2.58e-09	6.11e-08
ENSMUSG00000015597	Zfp318	1.95997	0.827328	1.13264	6.96882	73.4	2.61e-09	6.17e-08
ENSMUSG00000028737	Aldh4a1	2.5288	0.496636	2.03217	5.66225	73.3014	2.64e-09	6.23e-08
ENSMUSG00000018849	Wwc1	-2.11326	-1.7687	-0.344566	5.86792	73.2301	2.66e-09	6.26e-08
ENSMUSG00000042306	S100a14	-0.682636	1.26234	-1.94498	6.33166	73.2291	2.66e-09	6.26e-08
ENSMUSG00000022265	Ank	0.00306606	-3.56377	3.56684	3.70087	73.2141	2.66e-09	6.26e-08
ENSMUSG00000021665	Hexb	2.40932	1.55299	0.856334	5.78967	73.1858	2.67e-09	6.26e-08
ENSMUSG00000027030	Stk39	0.480044	-1.53818	2.01823	6.15104	73.1839	2.67e-09	6.26e-08
ENSMUSG00000005233	Spc25	2.47498	0.124345	2.35063	6.04928	73.1403	2.68e-09	6.27e-08
ENSMUSG00000030256	Bhlhe41	-3.95108	-1.26696	-2.68411	4.39975	73.0688	2.7e-09	6.31e-08
ENSMUSG00000048373	Fgfbp1	-4.35827	-2.70091	-1.65736	4.38553	73.0353	2.71e-09	6.33e-08
ENSMUSG00000015222	Map2	-2.18202	-2.19453	0.0125102	5.6901	72.8961	2.76e-09	6.4e-08
ENSMUSG00000047146	Tet1	2.78397	0.0158343	2.76813	5.38833	72.892	2.76e-09	6.4e-08
ENSMUSG00000002985	Apoe	3.20497	-2.42833	5.6333	4.06641	72.8588	2.77e-09	6.41e-08
ENSMUSG00000022504	Ciita	6.06739	3.79799	2.2694	3.32758	72.6952	2.82e-09	6.52e-08
ENSMUSG00000042745	Id1	-1.25882	-2.42852	1.1697	5.60852	72.4624	2.89e-09	6.68e-08
ENSMUSG00000041132	N4bp2l1	4.11146	1.79891	2.31256	4.18857	72.4372	2.9e-09	6.68e-08
ENSMUSG00000089809	A930011G23Rik	4.00611	2.04039	1.96572	4.05869	72.3541	2.92e-09	6.73e-08
ENSMUSG00000121092	NA	-3.5949	-1.2251	-2.3698	4.33691	72.2952	2.94e-09	6.76e-08
ENSMUSG00000043850	Clrn1	4.60891	-0.487429	5.09634	4.73106	72.2895	2.94e-09	6.76e-08
ENSMUSG00000058656	Samd12	-4.01102	0.0919633	-4.10298	3.42998	72.1656	2.98e-09	6.84e-08
ENSMUSG00000021281	Tnfaip2	-1.05935	-2.15255	1.0932	6.13839	72.1519	2.99e-09	6.84e-08
ENSMUSG00000028086	Fbxw7	1.11186	1.50909	-0.397231	7.34678	72.0776	3.01e-09	6.88e-08
ENSMUSG00000120849	NA	-2.11282	-1.24697	-0.865842	6.04335	71.8371	3.09e-09	7.05e-08
ENSMUSG00000042750	Bex2	4.82834	1.08257	3.74577	4.48907	71.42	3.24e-09	7.37e-08
ENSMUSG00000036781	Rps27l	-0.746486	0.81223	-1.55872	7.71927	71.386	3.25e-09	7.39e-08
ENSMUSG00000074656	Eif2s2	-1.17384	-0.0909323	-1.0829	9.45005	71.3742	3.26e-09	7.39e-08
ENSMUSG00000030551	Nr2f2	-1.03576	-3.78105	2.7453	4.2558	71.3395	3.27e-09	7.4e-08
ENSMUSG00000046027	Stard5	2.63891	-0.132706	2.77161	5.35216	71.2251	3.31e-09	7.49e-08
ENSMUSG00000022433	Csnk1e	-0.296374	1.42935	-1.72572	6.90775	71.0417	3.38e-09	7.63e-08
ENSMUSG00000030986	Dhx32	-2.95781	0.209457	-3.16726	3.91636	71.0076	3.39e-09	7.64e-08
ENSMUSG00000032561	Acpp	0.827084	-1.63482	2.4619	5.20123	70.7643	3.48e-09	7.84e-08
ENSMUSG00000031557	Plekha2	-0.560208	1.39045	-1.95066	6.8073	70.2103	3.71e-09	8.33e-08
ENSMUSG00000040711	Sh3pxd2b	-2.22966	-1.13204	-1.09762	5.97938	69.9783	3.8e-09	8.53e-08
ENSMUSG00000078453	Abracl	-1.44947	0.988367	-2.43784	5.61438	69.9619	3.81e-09	8.54e-08
ENSMUSG00000040990	Sh3kbp1	-2.21953	0.584349	-2.80388	5.53995	69.9264	3.83e-09	8.54e-08
ENSMUSG00000045136	Tubb2b	0.217875	1.9692	-1.75133	7.46049	69.926	3.83e-09	8.54e-08
ENSMUSG00000024556	Me2	1.65907	2.28762	-0.628552	5.07784	69.838	3.86e-09	8.61e-08
ENSMUSG00000036225	Kctd1	2.16241	1.46556	0.696845	5.91684	69.7883	3.89e-09	8.64e-08
ENSMUSG00000005103	Wdr1	-1.59683	0.00299312	-1.59982	6.46227	69.7827	3.89e-09	8.64e-08
ENSMUSG00000027315	Spint1	-2.39028	-0.846871	-1.54341	5.96467	69.7457	3.91e-09	8.66e-08
ENSMUSG00000026188	Tmem169	7.62575	3.04401	4.58175	2.99799	69.7382	3.91e-09	8.66e-08
ENSMUSG00000031245	Hmgn5	1.87588	0.0479177	1.82796	6.514	69.6473	3.95e-09	8.72e-08
ENSMUSG00000022438	Parvb	4.17333	5.36502	-1.19169	3.12166	69.6468	3.95e-09	8.72e-08
ENSMUSG00000055435	Maf	0.333001	1.81039	-1.47739	7.08012	69.5429	4e-09	8.81e-08
ENSMUSG00000022378	Cyrib	1.25737	1.75941	-0.50204	6.78458	69.4212	4.05e-09	8.92e-08
ENSMUSG00000050315	Synpo2	2.47058	-2.05159	4.52218	4.01633	69.3051	4.1e-09	9.02e-08
ENSMUSG00000039238	Zfp750	-3.05165	-2.35754	-0.694115	4.93027	69.1789	4.16e-09	9.13e-08
ENSMUSG00000056313	Tcim	-1.47298	0.587244	-2.06023	5.65111	69.0864	4.21e-09	9.22e-08
ENSMUSG00000030852	Tacc2	1.00566	1.88888	-0.883221	6.2705	68.9037	4.3e-09	9.4e-08
ENSMUSG00000030774	Pak1	-3.81304	-0.43396	-3.37908	3.51171	68.7986	4.35e-09	9.49e-08
ENSMUSG00000035783	Acta2	-6.99509	-1.90571	-5.08938	2.89211	68.6454	4.43e-09	9.63e-08
ENSMUSG00000021559	Dapk1	-2.14984	-2.49137	0.341535	5.76007	68.6428	4.43e-09	9.63e-08
ENSMUSG00000032035	Ets1	-1.77013	0.836636	-2.60677	5.16061	68.5693	4.46e-09	9.7e-08
ENSMUSG00000047907	Tshz2	0.16874	-2.06316	2.2319	4.85202	68.5525	4.47e-09	9.7e-08
ENSMUSG00000030796	Tead2	-2.46363	-0.879893	-1.58373	5.43239	68.5328	4.48e-09	9.71e-08
ENSMUSG00000032348	Gsta4	1.33382	-0.766073	2.0999	6.24147	68.4752	4.51e-09	9.76e-08
ENSMUSG00000024534	Sncaip	-0.953746	-4.65054	3.69679	3.2526	68.4317	4.54e-09	9.79e-08
ENSMUSG00000057880	Abat	5.76855	1.00876	4.75979	4.7489	68.363	4.57e-09	9.86e-08
ENSMUSG00000072966	Gprasp2	4.29729	-0.325886	4.62317	4.68052	68.2986	4.61e-09	9.91e-08
ENSMUSG00000063011	Msln	-3.15688	-3.9553	0.798421	4.4804	68.2685	4.62e-09	9.93e-08
ENSMUSG00000040254	Sema3d	-5.95461	-3.42227	-2.53234	3.43287	68.1534	4.68e-09	1e-07
ENSMUSG00000038539	Atf5	-2.69729	-1.67342	-1.02387	4.99656	68.0266	4.75e-09	1.02e-07
ENSMUSG00000021193	Pitrm1	1.235	1.54335	-0.308342	6.89469	68.0081	4.76e-09	1.02e-07
ENSMUSG00000021831	Ero1a	-2.69489	0.0488221	-2.74371	4.4574	67.7673	4.9e-09	1.05e-07
ENSMUSG00000047787	Flrt1	5.06612	0.425476	4.64064	5.31124	67.6218	4.98e-09	1.06e-07
ENSMUSG00000018796	Acsl1	2.91316	0.741013	2.17215	5.05226	67.5829	5e-09	1.07e-07
ENSMUSG00000029103	Lrpap1	2.0095	0.025978	1.98352	6.16055	67.4932	5.05e-09	1.07e-07
ENSMUSG00000041954	Tnfrsf18	3.37236	-2.89086	6.26321	3.19601	67.4705	5.07e-09	1.08e-07
ENSMUSG00000027210	Meis2	0.0561851	-1.08492	1.1411	8.90488	67.4532	5.08e-09	1.08e-07
ENSMUSG00000037410	Tbc1d2b	2.39344	1.28821	1.10523	5.2437	67.4441	5.08e-09	1.08e-07
ENSMUSG00000036390	Gadd45a	-1.9758	0.232311	-2.20812	4.92623	67.3048	5.17e-09	1.09e-07
ENSMUSG00000030067	Foxp1	-0.648445	-1.43648	0.788039	8.14909	67.3045	5.17e-09	1.09e-07
ENSMUSG00000075217	Fads2b	1.22826	-2.74544	3.9737	3.85939	67.1504	5.26e-09	1.11e-07
ENSMUSG00000044674	Fzd1	-2.93805	0.926501	-3.86455	3.77266	66.9348	5.39e-09	1.13e-07
ENSMUSG00000044783	A730008H23Rik	1.31488	-0.910596	2.22548	5.74678	66.68	5.56e-09	1.17e-07
ENSMUSG00000056531	Ccdc18	2.75185	1.19908	1.55277	6.00587	66.6782	5.56e-09	1.17e-07
ENSMUSG00000034687	Fras1	3.28192	0.226709	3.05521	5.1648	66.5153	5.67e-09	1.19e-07
ENSMUSG00000057133	Chd6	1.95378	0.813815	1.13997	7.30413	66.2391	5.85e-09	1.22e-07
ENSMUSG00000030894	Tpp1	-1.70477	0.392407	-2.09718	5.82954	66.1798	5.9e-09	1.23e-07
ENSMUSG00000026380	Tfcp2l1	-0.820693	-4.04291	3.22222	3.41086	66.1708	5.9e-09	1.23e-07
ENSMUSG00000016534	Lamp2	0.855323	1.34615	-0.49083	8.19461	65.8672	6.12e-09	1.27e-07
ENSMUSG00000006378	Gcat	3.37209	0.752512	2.61957	5.04342	65.8332	6.14e-09	1.28e-07
ENSMUSG00000039232	Stx11	1.93915	3.43415	-1.495	4.92406	65.7895	6.18e-09	1.28e-07
ENSMUSG00000069662	Marcks	-0.444898	0.921666	-1.36656	9.05248	65.7443	6.21e-09	1.29e-07
ENSMUSG00000019889	Ptprk	-2.04731	-0.493953	-1.55336	5.72197	65.6234	6.3e-09	1.3e-07
ENSMUSG00000028656	Cap1	-1.43033	0.193028	-1.62336	6.44614	65.4198	6.45e-09	1.33e-07
ENSMUSG00000029093	Sorcs2	-2.19415	1.88402	-4.07817	3.79581	65.3336	6.52e-09	1.35e-07
ENSMUSG00000024346	Pfdn1	-1.49314	-0.249394	-1.24375	7.38034	65.2768	6.56e-09	1.35e-07
ENSMUSG00000005958	Ephb3	-2.40142	-4.10472	1.7033	4.05385	65.2347	6.6e-09	1.36e-07
ENSMUSG00000032047	Acat1	2.34704	1.00996	1.33709	5.70577	65.193	6.63e-09	1.36e-07
ENSMUSG00000037060	Cavin3	-4.14303	-0.28497	-3.85806	3.23217	65.1235	6.69e-09	1.37e-07
ENSMUSG00000033022	Cdo1	0.730666	-2.74392	3.47459	3.82369	65.0184	6.77e-09	1.39e-07
ENSMUSG00000037295	Ldlrap1	0.831533	-1.01707	1.84861	6.39463	64.8935	6.87e-09	1.41e-07
ENSMUSG00000029371	Cxcl5	-5.4982	-2.6801	-2.8181	4.67855	64.8038	6.95e-09	1.42e-07
ENSMUSG00000022241	Tars	-0.527988	1.23864	-1.76663	6.62552	64.7649	6.98e-09	1.42e-07
ENSMUSG00000027864	Ptgfrn	-1.74669	-0.0857722	-1.66092	6.20313	64.607	7.12e-09	1.45e-07
ENSMUSG00000026923	Notch1	1.00504	-1.04459	2.04963	6.77007	64.2384	7.44e-09	1.51e-07
ENSMUSG00000036256	Igfbp7	-7.18058	-3.16114	-4.01944	2.99405	64.2253	7.45e-09	1.51e-07
ENSMUSG00000055561	Spink5	-0.678907	-4.23356	3.55465	3.72929	64.1776	7.5e-09	1.52e-07
ENSMUSG00000061232	H2-K1	-0.296078	1.57279	-1.86887	6.97178	64.1582	7.51e-09	1.52e-07
ENSMUSG00000069601	Ank3	1.65867	0.909182	0.749486	8.66001	64.067	7.6e-09	1.54e-07
ENSMUSG00000027536	Chmp4c	-2.90576	-1.62558	-1.28018	4.87858	63.9767	7.68e-09	1.55e-07
ENSMUSG00000027433	Xrn2	-1.17144	0.0550399	-1.22648	7.74049	63.948	7.71e-09	1.55e-07
ENSMUSG00000015837	Sqstm1	-1.67225	-0.618511	-1.05374	7.09762	63.7767	7.87e-09	1.58e-07
ENSMUSG00000049422	Chchd10	-3.29691	-3.45958	0.16267	4.64849	63.6918	7.95e-09	1.6e-07
ENSMUSG00000046794	Ppp1r3b	0.666223	-2.98143	3.64765	3.73675	63.6579	7.99e-09	1.6e-07
ENSMUSG00000019210	Atp6v1e1	-1.49712	-0.548039	-0.949078	7.42473	63.648	8e-09	1.6e-07
ENSMUSG00000034161	Scx	-6.26597	-5.10461	-1.16137	4.54528	63.6192	8.02e-09	1.6e-07
ENSMUSG00000079355	Ackr4	6.10852	0.408225	5.7003	5.08164	63.5627	8.08e-09	1.61e-07
ENSMUSG00000029673	Auts2	1.36721	-0.0851428	1.45235	7.49446	63.5302	8.11e-09	1.62e-07
ENSMUSG00000041886	Macc1	-7.26922	-4.25238	-3.01684	3.00917	63.4036	8.24e-09	1.64e-07
ENSMUSG00000052151	Plpp2	-3.26153	-2.12608	-1.13545	4.54433	63.3243	8.32e-09	1.65e-07
ENSMUSG00000013076	Amotl1	-1.11781	-0.418411	-0.699401	10.1467	63.2616	8.38e-09	1.66e-07
ENSMUSG00000095115	Itpripl2	-2.48628	-0.257874	-2.2284	4.53121	63.0948	8.56e-09	1.7e-07
ENSMUSG00000040181	Fmo1	5.23251	-2.03721	7.26973	3.46801	62.9558	8.71e-09	1.72e-07
ENSMUSG00000020423	Btg2	1.59475	2.06153	-0.466771	6.07492	62.896	8.77e-09	1.73e-07
ENSMUSG00000033350	Chst2	-1.40955	-2.23404	0.824487	5.55906	62.8722	8.8e-09	1.74e-07
ENSMUSG00000034675	Dbn1	-2.52859	-0.0345216	-2.49406	4.39128	62.594	9.1e-09	1.8e-07
ENSMUSG00000036504	Phpt1	1.73007	-1.04157	2.77164	5.23251	62.4436	9.28e-09	1.83e-07
ENSMUSG00000038305	Spats2l	1.68772	-0.277636	1.96535	6.21489	62.4386	9.28e-09	1.83e-07
ENSMUSG00000029675	Eln	4.6966	-2.44239	7.13899	3.2451	62.2503	9.5e-09	1.87e-07
ENSMUSG00000020328	Nudcd2	-0.879958	0.945979	-1.82594	6.41432	62.1935	9.57e-09	1.88e-07
ENSMUSG00000017144	Rnd3	-2.64579	-0.0799923	-2.5658	4.37635	62.0201	9.78e-09	1.91e-07
ENSMUSG00000078670	Fam174b	2.70345	0.153533	2.54992	5.08065	61.9834	9.83e-09	1.92e-07
ENSMUSG00000046731	Kctd11	-3.32881	-1.15149	-2.17732	4.18848	61.9586	9.86e-09	1.92e-07
ENSMUSG00000034663	Bmp2k	1.34252	2.24358	-0.901059	5.13469	61.8059	1e-08	1.96e-07
ENSMUSG00000030516	Tjp1	-1.90986	-0.44314	-1.46672	5.70497	61.6155	1.03e-08	2e-07
ENSMUSG00000024727	Trpm6	-4.73938	0.532297	-5.27168	2.64241	61.6102	1.03e-08	2e-07
ENSMUSG00000047368	Abhd17b	-0.417415	-1.53344	1.11602	6.7872	61.4492	1.05e-08	2.04e-07
ENSMUSG00000025066	Sfr1	-1.2353	-0.45324	-0.782058	8.7972	61.376	1.06e-08	2.06e-07
ENSMUSG00000050912	Tmem123	0.70787	1.70862	-1.00075	6.88164	61.3625	1.06e-08	2.06e-07
ENSMUSG00000067276	Capn6	-0.33924	-4.61767	4.27843	3.37602	61.1917	1.09e-08	2.1e-07
ENSMUSG00000028630	Dyrk2	1.59575	1.1512	0.444557	6.91317	61.1422	1.09e-08	2.11e-07
ENSMUSG00000090877	Hspa1b	-0.243048	2.55035	-2.7934	6.12009	61.1227	1.1e-08	2.11e-07
ENSMUSG00000020042	Btbd11	2.22433	0.613303	1.61103	5.72271	61.0985	1.1e-08	2.11e-07
ENSMUSG00000028382	Ptbp3	-0.77126	0.693124	-1.46438	7.84577	61.0736	1.1e-08	2.12e-07
ENSMUSG00000053897	Slc39a8	3.13587	2.2095	0.926372	4.74662	61.0338	1.11e-08	2.12e-07
ENSMUSG00000033174	Mgll	4.16548	0.862273	3.30321	4.52737	61.0304	1.11e-08	2.12e-07
ENSMUSG00000022186	Oxct1	0.986083	-0.360881	1.34696	8.11662	61.0294	1.11e-08	2.12e-07
ENSMUSG00000022587	Ly6e	-1.15521	-1.25732	0.102108	8.38722	60.9049	1.13e-08	2.15e-07
ENSMUSG00000026494	Kif26b	-6.22564	-3.31988	-2.90576	3.11715	60.8867	1.13e-08	2.15e-07
ENSMUSG00000027195	Hsd17b12	-1.87239	-1.29741	-0.574981	6.143	60.8708	1.13e-08	2.16e-07
ENSMUSG00000031591	Asah1	-2.05614	-1.67942	-0.376716	5.86393	60.7217	1.15e-08	2.19e-07
ENSMUSG00000046982	Tshz1	-1.60509	-0.931278	-0.673815	6.94611	60.6899	1.16e-08	2.2e-07
ENSMUSG00000057666	Gapdh	-0.799841	1.94215	-2.74199	5.13841	60.6197	1.17e-08	2.22e-07
ENSMUSG00000023942	Slc29a1	5.30035	1.32414	3.97621	4.22022	60.5589	1.18e-08	2.23e-07
ENSMUSG00000021483	Cdk20	4.31839	2.0997	2.21869	4.21562	60.5099	1.18e-08	2.24e-07
ENSMUSG00000009292	Trpm2	9.38494	3.48158	5.90336	1.67124	60.4987	1.19e-08	2.24e-07
ENSMUSG00000006014	Prg4	-7.02883	-0.402333	-6.62649	2.50917	60.4648	1.19e-08	2.25e-07
ENSMUSG00000046516	Cox17	-1.39069	1.96627	-3.35696	4.67255	60.365	1.21e-08	2.27e-07
ENSMUSG00000029201	Ugdh	2.31337	1.35473	0.95864	5.64455	60.2927	1.22e-08	2.29e-07
ENSMUSG00000064215	Ifi27	2.27707	1.36747	0.909599	5.23766	60.2587	1.22e-08	2.3e-07
ENSMUSG00000029657	Hsph1	-1.54699	0.147424	-1.69442	6.01888	60.1977	1.23e-08	2.31e-07
ENSMUSG00000032578	Cish	2.02848	1.83542	0.193061	4.99521	60.1916	1.23e-08	2.31e-07
ENSMUSG00000024598	Fbn2	6.39544	3.77915	2.61628	3.18275	60.1662	1.24e-08	2.32e-07
ENSMUSG00000019779	Frk	-3.30413	-1.51269	-1.79144	4.22617	60.1624	1.24e-08	2.32e-07
ENSMUSG00000060261	Gtf2i	1.17907	-0.0114469	1.19052	8.41223	59.9634	1.27e-08	2.37e-07
ENSMUSG00000002881	Nab1	-1.31552	0.0800528	-1.39557	6.61491	59.8743	1.28e-08	2.4e-07
ENSMUSG00000015932	Dstn	-1.70935	-1.38362	-0.325728	8.51051	59.7774	1.3e-08	2.42e-07
ENSMUSG00000009013	Dynll1	-1.22602	0.216258	-1.44227	7.13489	59.7712	1.3e-08	2.42e-07
ENSMUSG00000008859	Rala	-1.25582	-0.179396	-1.07642	7.69778	59.7014	1.31e-08	2.44e-07
ENSMUSG00000022464	Slc38a4	-1.27624	0.999551	-2.27579	5.45586	59.6926	1.32e-08	2.44e-07
ENSMUSG00000025930	Msc	2.00894	3.89571	-1.88677	3.69333	59.6387	1.32e-08	2.45e-07
ENSMUSG00000027366	Sppl2a	1.04953	1.32142	-0.271889	7.9024	59.5776	1.34e-08	2.47e-07
ENSMUSG00000024521	Pmaip1	-3.89159	0.764105	-4.65569	2.74988	59.5097	1.35e-08	2.49e-07
ENSMUSG00000008734	Gprc5b	-1.65223	-3.05531	1.40308	4.81551	59.4804	1.35e-08	2.5e-07
ENSMUSG00000010660	Plcd1	1.45005	4.11211	-2.66207	4.04856	59.4514	1.36e-08	2.5e-07
ENSMUSG00000044694	NA	2.49627	-2.81666	5.31293	3.24248	59.4174	1.36e-08	2.51e-07
ENSMUSG00000024140	Epas1	1.82425	-5.96452	7.78877	2.27207	59.4069	1.36e-08	2.51e-07
ENSMUSG00000026341	Actr3	-1.32978	0.436751	-1.76653	6.41479	59.3427	1.38e-08	2.53e-07
ENSMUSG00000020917	Acly	-1.61497	-0.849677	-0.765292	6.62062	59.2811	1.39e-08	2.54e-07
ENSMUSG00000042613	Pbxip1	-1.08469	-1.9856	0.900909	6.10304	59.2415	1.39e-08	2.55e-07
ENSMUSG00000020640	Itsn2	-1.80926	-0.243522	-1.56574	6.60334	59.0476	1.43e-08	2.62e-07
ENSMUSG00000032479	Map4	-0.866209	1.04653	-1.91274	6.02933	58.9119	1.46e-08	2.66e-07
ENSMUSG00000042359	Osbpl6	2.10892	0.787382	1.32153	5.7624	58.8858	1.46e-08	2.66e-07
ENSMUSG00000057440	Mpp7	1.54206	1.62405	-0.0819858	6.47771	58.8817	1.46e-08	2.66e-07
ENSMUSG00000030554	Synm	3.66574	2.54757	1.11817	4.08785	58.87	1.46e-08	2.66e-07
ENSMUSG00000042156	Dzip1	2.17803	-1.59445	3.77248	4.17565	58.8266	1.47e-08	2.67e-07
ENSMUSG00000022836	Mylk	5.12622	-0.252049	5.37827	5.04356	58.8233	1.47e-08	2.67e-07
ENSMUSG00000056201	Cfl1	-1.22168	0.604229	-1.82591	7.73061	58.7246	1.49e-08	2.7e-07
ENSMUSG00000000253	Gmpr	3.30174	0.758318	2.54342	4.85393	58.6486	1.51e-08	2.72e-07
ENSMUSG00000015354	Pcolce2	1.63029	6.25179	-4.6215	3.55022	58.6455	1.51e-08	2.72e-07
ENSMUSG00000035498	Cdcp1	-1.36723	0.0568493	-1.42408	6.44395	58.6198	1.51e-08	2.73e-07
ENSMUSG00000021996	Esd	-1.14532	0.500241	-1.64556	7.12538	58.5696	1.52e-08	2.74e-07
ENSMUSG00000027175	Tcp11l1	-2.05648	0.470309	-2.52679	4.4214	58.5211	1.53e-08	2.76e-07
ENSMUSG00000020159	Gabrp	-6.01732	-4.32745	-1.68986	4.82334	58.4755	1.54e-08	2.77e-07
ENSMUSG00000024725	Ostf1	-2.00779	0.0976094	-2.1054	4.81287	58.4673	1.54e-08	2.77e-07
ENSMUSG00000026767	Mindy3	-1.64265	0.607732	-2.25038	5.13099	58.3315	1.57e-08	2.82e-07
ENSMUSG00000056214	Pard6g	1.2474	1.2343	0.0131027	7.54827	58.3087	1.58e-08	2.82e-07
ENSMUSG00000036026	Tmem63b	-1.73272	0.224491	-1.95722	5.10556	58.2499	1.59e-08	2.84e-07
ENSMUSG00000038080	Kdm1b	1.85513	2.56079	-0.705656	4.44812	58.2276	1.59e-08	2.85e-07
ENSMUSG00000037016	Frem2	8.07614	2.88447	5.19168	2.9463	58.1798	1.6e-08	2.86e-07
ENSMUSG00000034485	Uaca	-0.566219	-1.87211	1.30589	6.06153	58.1577	1.61e-08	2.86e-07
ENSMUSG00000044707	Ccnjl	1.54717	-0.976279	2.52345	5.23118	58.0332	1.63e-08	2.91e-07
ENSMUSG00000032294	Pkm	-1.45862	0.0492201	-1.50784	7.50985	58.0285	1.64e-08	2.91e-07
ENSMUSG00000026594	Ralgps2	1.35793	1.27354	0.0843965	6.95764	57.9839	1.65e-08	2.92e-07
ENSMUSG00000021719	Rgs7bp	5.24739	-3.43841	8.68581	2.00322	57.6377	1.72e-08	3.05e-07
ENSMUSG00000030218	Mgp	-1.88496	-2.66351	0.778554	6.03459	57.6348	1.72e-08	3.05e-07
ENSMUSG00000026123	Plekhb2	-2.34655	-0.236932	-2.10962	4.40463	57.6184	1.73e-08	3.05e-07
ENSMUSG00000020307	Cdc34	-1.88683	-0.0904721	-1.79636	4.96086	57.5258	1.75e-08	3.09e-07
ENSMUSG00000100865	Gm9320	-1.23113	0.442224	-1.67335	6.29359	57.5229	1.75e-08	3.09e-07
ENSMUSG00000033952	Aspm	2.12624	0.573349	1.55289	5.99183	57.311	1.8e-08	3.17e-07
ENSMUSG00000020484	Xbp1	1.34317	2.24984	-0.906671	5.99181	57.3033	1.8e-08	3.17e-07
ENSMUSG00000018830	Myh11	7.38526	4.93394	2.45132	2.15848	57.2686	1.81e-08	3.18e-07
ENSMUSG00000048756	Foxo3	1.65855	1.1437	0.514848	6.27852	57.2203	1.82e-08	3.2e-07
ENSMUSG00000038776	Ephx1	-3.81037	-3.67741	-0.132953	4.2603	57.1662	1.84e-08	3.22e-07
ENSMUSG00000041025	Iffo2	-2.17382	-0.802655	-1.37117	5.26495	57.1367	1.84e-08	3.22e-07
ENSMUSG00000064351	COX1	1.29625	1.09321	0.203039	8.80005	57.1325	1.84e-08	3.22e-07
ENSMUSG00000121482	NA	2.92885	0.0524528	2.8764	4.77762	56.9666	1.89e-08	3.29e-07
ENSMUSG00000025016	Tm9sf3	-1.39323	-0.122584	-1.27065	7.86611	56.9013	1.9e-08	3.32e-07
ENSMUSG00000040007	Bahd1	1.74208	2.55031	-0.808231	4.6091	56.884	1.91e-08	3.32e-07
ENSMUSG00000010663	Fads1	-1.55183	-2.1375	0.58567	5.55938	56.8282	1.92e-08	3.34e-07
ENSMUSG00000029580	Actb	-0.759408	0.0665844	-0.825992	12.5036	56.8107	1.93e-08	3.34e-07
ENSMUSG00000026083	Eif5b	-0.78296	0.343919	-1.12688	9.50271	56.6644	1.96e-08	3.41e-07
ENSMUSG00000058446	Znrf2	1.4132	1.95519	-0.54199	5.39536	56.6526	1.97e-08	3.41e-07
ENSMUSG00000053119	Chmp3	-1.53605	-0.544002	-0.992044	6.78646	56.6422	1.97e-08	3.41e-07
ENSMUSG00000032314	Etfa	1.49397	1.98493	-0.490952	6.58063	56.5731	1.99e-08	3.44e-07
ENSMUSG00000007872	Id3	1.44233	-1.98381	3.42614	5.56394	56.5378	2e-08	3.45e-07
ENSMUSG00000046618	Olfml2a	4.59363	-0.156295	4.74993	4.47615	56.5011	2.01e-08	3.46e-07
ENSMUSG00000113948	Rpl17-ps3	-0.769699	1.82351	-2.59321	4.823	56.4867	2.01e-08	3.46e-07
ENSMUSG00000053477	Tcf4	1.05651	-0.0127997	1.06931	9.11238	56.3355	2.05e-08	3.53e-07
ENSMUSG00000031290	Lrch2	2.51044	2.49039	0.0200434	4.13128	56.2571	2.08e-08	3.56e-07
ENSMUSG00000019873	Reep3	-1.46451	-0.905931	-0.558584	7.31468	56.2463	2.08e-08	3.57e-07
ENSMUSG00000053007	Creb5	-3.80549	-0.962432	-2.84306	3.26354	56.2113	2.09e-08	3.58e-07
ENSMUSG00000037062	Sh3glb1	-0.999473	0.231114	-1.23059	7.87994	56.1911	2.09e-08	3.58e-07
ENSMUSG00000004936	Map2k1	-0.0385125	2.49115	-2.52966	5.54835	56.0468	2.14e-08	3.65e-07
ENSMUSG00000017466	Timp2	-1.64543	-1.19573	-0.449696	7.27581	56.0409	2.14e-08	3.65e-07
ENSMUSG00000002379	Ndufa11	1.94387	0.645811	1.29806	6.98722	56.0041	2.15e-08	3.66e-07
ENSMUSG00000044080	S100a1	-0.712528	-3.20441	2.49188	4.64384	55.9891	2.15e-08	3.67e-07
ENSMUSG00000056632	Dsg3	-4.75322	-1.00073	-3.75249	3.02017	55.9318	2.17e-08	3.69e-07
ENSMUSG00000039105	Atp6v1g1	-0.829599	1.50826	-2.33785	5.785	55.8488	2.19e-08	3.73e-07
ENSMUSG00000015002	Efr3a	-0.285878	1.27018	-1.55606	6.59033	55.8452	2.2e-08	3.73e-07
ENSMUSG00000078566	Bnip3	-0.963169	1.37367	-2.33684	5.52641	55.8345	2.2e-08	3.73e-07
ENSMUSG00000019806	Aig1	-1.86133	-1.0417	-0.819634	5.99438	55.741	2.23e-08	3.77e-07
ENSMUSG00000040729	Cep126	3.05505	1.5298	1.52525	4.44305	55.5209	2.3e-08	3.88e-07
ENSMUSG00000020941	Map3k14	3.63293	1.92228	1.71066	3.91744	55.5176	2.3e-08	3.88e-07
ENSMUSG00000021765	Fst	-7.69659	-2.14925	-5.54734	2.33598	55.4575	2.32e-08	3.91e-07
ENSMUSG00000014599	Csf1	-2.58234	-0.306546	-2.2758	4.20537	55.4268	2.33e-08	3.92e-07
ENSMUSG00000046727	Cystm1	-7.91785	-3.89894	-4.01892	2.32513	55.3663	2.35e-08	3.95e-07
ENSMUSG00000018340	Anxa6	-2.22463	-0.822186	-1.40244	5.79766	55.3338	2.36e-08	3.96e-07
ENSMUSG00000022051	Bnip3l	1.29311	1.19442	0.0986882	7.09636	55.2913	2.37e-08	3.98e-07
ENSMUSG00000028559	Osbpl9	-1.98198	-0.508479	-1.4735	5.64751	55.1691	2.41e-08	4.04e-07
ENSMUSG00000032548	Slco2a1	1.4388	-0.645807	2.08461	6.01109	55.1448	2.42e-08	4.05e-07
ENSMUSG00000030772	Dkk3	-8.72685	-5.35494	-3.37191	1.75675	55.129	2.42e-08	4.05e-07
ENSMUSG00000003269	Cyth2	-1.776	-0.149445	-1.62656	5.20592	55.1117	2.43e-08	4.06e-07
ENSMUSG00000047407	Tgif1	-2.5931	0.478974	-3.07207	4.38601	55.0382	2.45e-08	4.09e-07
ENSMUSG00000064341	ND1	0.958186	0.907694	0.0504922	11.1757	54.9501	2.48e-08	4.14e-07
ENSMUSG00000030701	Plekhb1	-1.24783	-2.57076	1.32293	5.0793	54.9366	2.49e-08	4.14e-07
ENSMUSG00000021696	Elovl7	-2.58223	-1.08941	-1.49282	4.54458	54.9318	2.49e-08	4.14e-07
ENSMUSG00000030265	Kras	-1.00069	0.626698	-1.62739	7.25356	54.9262	2.49e-08	4.14e-07
ENSMUSG00000041773	Enc1	1.48801	-0.311798	1.79981	6.97048	54.9221	2.49e-08	4.14e-07
ENSMUSG00000032060	Cryab	-5.09171	-2.57183	-2.51988	4.16085	54.9061	2.5e-08	4.14e-07
ENSMUSG00000048578	Mlec	-1.24986	-1.38764	0.137781	7.21811	54.8994	2.5e-08	4.14e-07
ENSMUSG00000028557	Rnf11	-1.04049	0.370792	-1.41128	6.93713	54.8886	2.51e-08	4.14e-07
ENSMUSG00000024816	Frmd8	-1.80131	0.177701	-1.97901	5.02027	54.8746	2.51e-08	4.14e-07
ENSMUSG00000052298	Cdc42se2	1.12233	1.97134	-0.849004	5.66076	54.8718	2.51e-08	4.14e-07
ENSMUSG00000030587	2200002D01Rik	-6.62774	-3.04609	-3.58165	2.59473	54.8127	2.53e-08	4.17e-07
ENSMUSG00000072825	Cep170b	-1.63667	-1.46242	-0.174243	6.1487	54.6854	2.58e-08	4.24e-07
ENSMUSG00000026103	Gls	-0.681299	1.35596	-2.03726	5.7851	54.6587	2.59e-08	4.25e-07
ENSMUSG00000015839	Nfe2l2	-1.27741	-1.07049	-0.206926	7.67832	54.6456	2.59e-08	4.25e-07
ENSMUSG00000078515	Ddi2	-0.410861	-1.5073	1.09644	6.47457	54.6147	2.6e-08	4.27e-07
ENSMUSG00000038872	Zfhx3	-1.6491	-0.252263	-1.39683	8.0405	54.4774	2.65e-08	4.34e-07
ENSMUSG00000045573	Penk	5.77237	5.39893	0.373441	2.45264	54.4612	2.66e-08	4.35e-07
ENSMUSG00000062328	Rpl17	0.0866328	1.47162	-1.38499	8.87607	54.3807	2.69e-08	4.39e-07
ENSMUSG00000031099	Smarca1	2.16086	0.0993121	2.06155	5.31463	54.3525	2.7e-08	4.4e-07
ENSMUSG00000028019	Pdgfc	-1.09983	-2.29196	1.19213	5.12061	54.3351	2.71e-08	4.41e-07
ENSMUSG00000026822	Lcn2	-5.06615	-4.62193	-0.444221	5.61118	54.3014	2.72e-08	4.43e-07
ENSMUSG00000003545	Fosb	4.95663	9.45317	-4.49654	2.08743	54.28	2.73e-08	4.43e-07
ENSMUSG00000033863	Klf9	-1.97604	-1.38287	-0.59317	6.00203	54.2701	2.73e-08	4.43e-07
ENSMUSG00000024421	Lama3	-1.19296	0.565316	-1.75828	6.34097	54.2538	2.74e-08	4.44e-07
ENSMUSG00000029994	Anxa4	-1.55457	0.867511	-2.42208	4.93487	54.2334	2.75e-08	4.45e-07
ENSMUSG00000027852	Nras	-0.776107	0.833114	-1.60922	7.28111	54.0899	2.8e-08	4.53e-07
ENSMUSG00000074912	Gm14207	9.33655	2.20976	7.1268	2.0476	54.0788	2.81e-08	4.53e-07
ENSMUSG00000021877	Arf4	-0.73864	1.47137	-2.21001	6.92659	54.0783	2.81e-08	4.53e-07
ENSMUSG00000022108	Itm2b	0.483588	-0.685172	1.16876	9.4105	53.9315	2.87e-08	4.62e-07
ENSMUSG00000025574	Tk1	0.458989	-1.72489	2.18388	5.01954	53.8567	2.9e-08	4.66e-07
ENSMUSG00000031284	Pak3	-1.70331	0.233546	-1.93685	5.0111	53.8547	2.9e-08	4.66e-07
ENSMUSG00000067158	Col4a4	-9.30811	-4.19436	-5.11375	1.53683	53.7609	2.94e-08	4.72e-07
ENSMUSG00000043496	Tril	4.66343	-4.79226	9.45568	2.07646	53.7158	2.96e-08	4.74e-07
ENSMUSG00000025969	Nrp2	-7.08567	-2.89105	-4.19462	2.29126	53.6957	2.96e-08	4.75e-07
ENSMUSG00000113902	Ndufb1	-0.219995	1.87177	-2.09176	6.65879	53.6143	3e-08	4.8e-07
ENSMUSG00000037321	Tap1	2.80694	1.41086	1.39608	4.61931	53.5454	3.03e-08	4.84e-07
ENSMUSG00000074129	Rpl13a	-0.439461	1.0489	-1.48836	7.22183	53.5072	3.04e-08	4.86e-07
ENSMUSG00000033623	Pcgf3	-1.72609	0.022626	-1.74872	5.74357	53.4532	3.07e-08	4.89e-07
ENSMUSG00000054889	Dsp	0.625854	1.64484	-1.01899	9.00584	53.4048	3.09e-08	4.92e-07
ENSMUSG00000063415	Cyp26b1	3.81147	0.637527	3.17394	4.7932	53.3886	3.1e-08	4.93e-07
ENSMUSG00000028525	Pde4b	1.56514	1.29487	0.270271	6.1922	53.3635	3.11e-08	4.94e-07
ENSMUSG00000014402	Tsg101	-1.84599	-0.116924	-1.72906	5.16002	53.3451	3.12e-08	4.94e-07
ENSMUSG00000028419	Chmp5	-1.10024	0.433995	-1.53424	7.12526	53.2956	3.14e-08	4.97e-07
ENSMUSG00000037709	Fam13a	3.36633	-0.162796	3.52913	4.48866	53.2208	3.17e-08	5.02e-07
ENSMUSG00000041308	Sntb2	0.671287	-0.81081	1.4821	7.30414	53.214	3.17e-08	5.02e-07
ENSMUSG00000031668	Eif2ak3	-2.76219	-0.411974	-2.35021	3.85093	53.2017	3.18e-08	5.02e-07
ENSMUSG00000044303	Cdkn2a	-5.61131	-2.84255	-2.76876	2.96598	53.1747	3.19e-08	5.04e-07
ENSMUSG00000020388	Pdlim4	-2.7481	0.246194	-2.99429	4.27697	53.1473	3.2e-08	5.05e-07
ENSMUSG00000017057	Il13ra1	-0.948414	1.71946	-2.66788	4.81916	53.1228	3.22e-08	5.06e-07
ENSMUSG00000035914	Cd276	-3.51094	-1.5785	-1.93244	4.0181	53.1021	3.23e-08	5.07e-07
ENSMUSG00000034349	Smc4	1.3219	0.476828	0.845075	8.98315	53.0787	3.24e-08	5.08e-07
ENSMUSG00000003518	Dusp3	-2.91368	0.126712	-3.0404	3.64711	53.0267	3.26e-08	5.11e-07
ENSMUSG00000027006	Dnajc10	-0.83641	-1.55452	0.71811	6.74084	53.0242	3.26e-08	5.11e-07
ENSMUSG00000068739	Sars	-1.61125	-1.13077	-0.480479	6.99614	52.9789	3.28e-08	5.14e-07
ENSMUSG00000050910	Cdr2l	3.66887	2.66934	0.999533	3.51312	52.969	3.29e-08	5.14e-07
ENSMUSG00000030793	Pycard	3.42403	0.55002	2.87401	4.49136	52.9584	3.29e-08	5.14e-07
ENSMUSG00000025212	Sfxn3	-2.21192	0.429932	-2.64185	4.08639	52.9314	3.31e-08	5.16e-07
ENSMUSG00000020052	Ascl1	8.76177	2.37531	6.38645	1.60993	52.8334	3.35e-08	5.23e-07
ENSMUSG00000073411	H2-D1	-0.49696	1.56392	-2.06088	6.3691	52.8143	3.36e-08	5.23e-07
ENSMUSG00000021947	Cryl1	2.53402	0.254281	2.27974	4.92051	52.7198	3.41e-08	5.3e-07
ENSMUSG00000037119	Fam91a1	0.614386	1.53371	-0.919321	6.58032	52.7069	3.41e-08	5.3e-07
ENSMUSG00000018569	Cldn7	-6.02142	-3.19014	-2.83128	3.12941	52.6865	3.42e-08	5.31e-07
ENSMUSG00000033419	Snap91	6.14689	5.09851	1.04838	2.54955	52.6509	3.44e-08	5.33e-07
ENSMUSG00000021983	Atp8a2	4.3557	-1.71695	6.07266	3.46688	52.6008	3.47e-08	5.37e-07
ENSMUSG00000032253	Phip	-1.17146	0.188667	-1.36013	7.68457	52.5583	3.49e-08	5.39e-07
ENSMUSG00000044350	Lacc1	3.15562	-0.0527401	3.20836	4.63697	52.5546	3.49e-08	5.39e-07
ENSMUSG00000027223	Mapk8ip1	1.99353	-1.28814	3.28168	4.24629	52.5336	3.5e-08	5.4e-07
ENSMUSG00000048200	Cracr2b	-0.239333	-3.8281	3.58877	3.20771	52.4711	3.53e-08	5.44e-07
ENSMUSG00000006740	Kif5b	-0.980209	-0.118993	-0.861216	9.38716	52.4692	3.53e-08	5.44e-07
ENSMUSG00000024812	Tjp2	-0.506201	0.819532	-1.32573	7.65253	52.4218	3.56e-08	5.47e-07
ENSMUSG00000073155	1810058I24Rik	1.34633	1.25457	0.0917624	6.87862	52.2564	3.64e-08	5.6e-07
ENSMUSG00000029364	Wsb2	-1.04686	0.573236	-1.6201	6.12435	52.2014	3.67e-08	5.64e-07
ENSMUSG00000029334	Prkg2	-4.37833	3.83215	-8.21048	1.87682	52.1716	3.69e-08	5.65e-07
ENSMUSG00000053931	Cnn3	-0.0228111	1.05899	-1.0818	8.7608	52.0453	3.76e-08	5.75e-07
ENSMUSG00000053647	Gper1	3.53	3.38229	0.147708	3.36362	52.0167	3.77e-08	5.77e-07
ENSMUSG00000020439	Smtn	-3.25909	-3.20514	-0.0539452	4.36528	51.9997	3.78e-08	5.78e-07
ENSMUSG00000055053	Nfic	-0.177247	-1.43787	1.26063	6.92993	51.946	3.81e-08	5.82e-07
ENSMUSG00000029313	Aff1	-1.68057	-0.329891	-1.35068	5.62169	51.9179	3.83e-08	5.83e-07
ENSMUSG00000019775	Rgs17	-3.02497	1.8345	-4.85946	3.30527	51.8748	3.85e-08	5.87e-07
ENSMUSG00000042364	Snx18	-0.769184	0.849279	-1.61846	6.20418	51.8645	3.86e-08	5.87e-07
ENSMUSG00000025981	Coq10b	-2.72247	0.644999	-3.36747	3.51905	51.8357	3.87e-08	5.89e-07
ENSMUSG00000028708	Mknk1	2.86153	1.84224	1.01929	4.41106	51.7445	3.93e-08	5.96e-07
ENSMUSG00000007041	Clic1	-2.10879	-0.553211	-1.55558	5.27225	51.7337	3.93e-08	5.96e-07
ENSMUSG00000022462	Slc38a2	-0.751222	0.542035	-1.29326	7.85553	51.593	4.01e-08	6.08e-07
ENSMUSG00000024661	Fth1	1.14429	0.674581	0.469711	9.19148	51.5726	4.03e-08	6.09e-07
ENSMUSG00000074794	Arrdc3	2.52327	1.73523	0.788048	4.47798	51.4792	4.08e-08	6.17e-07
ENSMUSG00000000031	H19	2.52229	3.43048	-0.908185	6.69831	51.4614	4.09e-08	6.18e-07
ENSMUSG00000027534	Snx16	1.63338	1.20555	0.427833	5.95428	51.4227	4.12e-08	6.21e-07
ENSMUSG00000028937	Acot7	-2.27376	-0.591216	-1.68254	4.81194	51.3896	4.14e-08	6.23e-07
ENSMUSG00000092274	Neat1	-2.44635	-0.045265	-2.40108	5.62255	51.3574	4.16e-08	6.25e-07
ENSMUSG00000061244	Exoc5	-0.97454	0.627004	-1.60154	6.54126	51.3524	4.16e-08	6.25e-07
ENSMUSG00000028967	Errfi1	-1.04006	1.17936	-2.21942	5.13788	51.3153	4.18e-08	6.28e-07
ENSMUSG00000036620	Mgat4b	-2.12275	-1.98466	-0.138091	5.33102	51.2181	4.24e-08	6.36e-07
ENSMUSG00000065979	Cpped1	-1.78168	-0.0640896	-1.71759	5.00491	51.1817	4.26e-08	6.39e-07
ENSMUSG00000062257	Opcml	8.84571	3.346	5.49971	1.3196	51.1144	4.31e-08	6.45e-07
ENSMUSG00000007029	Vars	1.36767	1.09071	0.276959	6.76956	51.1019	4.32e-08	6.45e-07
ENSMUSG00000022360	Atad2	1.51661	0.1993	1.31731	6.47306	51.0452	4.35e-08	6.5e-07
ENSMUSG00000057762	Gm6169	-2.40594	-0.106182	-2.29976	4.30466	51.027	4.36e-08	6.51e-07
ENSMUSG00000025287	Acot9	-3.14572	0.69384	-3.83956	3.13312	50.9795	4.39e-08	6.55e-07
ENSMUSG00000030341	Tnfrsf1a	1.08915	-0.745926	1.83508	6.44335	50.9523	4.41e-08	6.57e-07
ENSMUSG00000042249	Grk3	3.93589	-1.17055	5.10644	4.05829	50.9356	4.42e-08	6.58e-07
ENSMUSG00000070565	Rasal2	-1.48166	0.509221	-1.99088	5.1368	50.9091	4.44e-08	6.59e-07
ENSMUSG00000037185	Krt80	-8.71948	-3.7463	-4.97318	1.26036	50.8862	4.46e-08	6.61e-07
ENSMUSG00000025510	Cd151	-1.49953	-0.99442	-0.505107	6.61505	50.8695	4.47e-08	6.62e-07
ENSMUSG00000049313	Sorl1	1.68746	0.736989	0.950469	6.49496	50.8315	4.49e-08	6.65e-07
ENSMUSG00000028128	F3	-5.56031	-2.00993	-3.55038	2.47397	50.7653	4.54e-08	6.7e-07
ENSMUSG00000031838	Ifi30	2.00683	0.706912	1.29992	6.13762	50.764	4.54e-08	6.7e-07
ENSMUSG00000070327	Rnf213	2.04908	2.58891	-0.539824	4.61281	50.7258	4.56e-08	6.73e-07
ENSMUSG00000052331	Ankrd44	2.72632	3.9459	-1.21958	3.19851	50.6913	4.59e-08	6.76e-07
ENSMUSG00000037833	Sh2d4b	3.42949	2.73511	0.69438	4.09861	50.689	4.59e-08	6.76e-07
ENSMUSG00000074227	Spint2	-1.70149	0.391587	-2.09308	4.88432	50.6596	4.61e-08	6.78e-07
ENSMUSG00000041220	Elovl6	1.20637	-0.565926	1.77229	6.61081	50.6455	4.62e-08	6.79e-07
ENSMUSG00000030729	Pgm2l1	0.667969	-1.38912	2.05709	5.06826	50.5985	4.65e-08	6.83e-07
ENSMUSG00000015766	Eps8	0.759755	-0.928319	1.68807	6.35627	50.5838	4.66e-08	6.83e-07
ENSMUSG00000020105	Lrig3	-2.09915	-2.11477	0.0156241	5.05384	50.583	4.66e-08	6.83e-07
ENSMUSG00000058558	Rpl5	-0.0654873	1.41065	-1.47614	7.9672	50.5541	4.68e-08	6.85e-07
ENSMUSG00000032092	Mpzl2	-1.34699	0.0372423	-1.38423	6.40668	50.5063	4.72e-08	6.89e-07
ENSMUSG00000056596	Trnp1	3.33511	-2.71079	6.0459	3.00553	50.4994	4.72e-08	6.89e-07
ENSMUSG00000034101	Ctnnd1	-1.78328	2.75946	-4.54273	5.40438	50.4136	4.78e-08	6.97e-07
ENSMUSG00000055447	Cd47	-1.43948	-0.309136	-1.13035	6.70841	50.4133	4.78e-08	6.97e-07
ENSMUSG00000007867	Ift43	-1.9213	0.100868	-2.02217	5.14271	50.3845	4.8e-08	6.99e-07
ENSMUSG00000039911	Spsb1	-3.81623	-2.23555	-1.58068	3.97892	50.3585	4.82e-08	7.01e-07
ENSMUSG00000022894	Adamts5	-6.93655	-2.18821	-4.74834	2.22661	50.3425	4.83e-08	7.02e-07
ENSMUSG00000034459	Ifit1	4.09283	5.89448	-1.80165	2.38834	50.1839	4.95e-08	7.18e-07
ENSMUSG00000020184	Mdm2	-1.05435	0.461519	-1.51587	6.56308	50.1687	4.96e-08	7.19e-07
ENSMUSG00000034024	Cct2	-0.861038	0.508785	-1.36982	8.39343	50.0794	5.03e-08	7.28e-07
ENSMUSG00000030591	Psmd8	-1.22532	0.223887	-1.44921	7.02155	50.0714	5.03e-08	7.28e-07
ENSMUSG00000028480	Glipr2	0.481174	3.99211	-3.51094	4.15036	50.0276	5.07e-08	7.32e-07
ENSMUSG00000022512	Cldn1	-4.24863	0.994202	-5.24284	2.53572	49.9831	5.1e-08	7.36e-07
ENSMUSG00000002885	Adgre5	-8.69386	-3.16571	-5.52815	1.66084	49.8634	5.19e-08	7.49e-07
ENSMUSG00000026004	Kansl1l	2.74378	0.63265	2.11113	4.81793	49.7756	5.26e-08	7.57e-07
ENSMUSG00000020925	Ccdc43	-1.72025	-0.287005	-1.43324	5.42777	49.7738	5.26e-08	7.57e-07
ENSMUSG00000035356	Nfkbiz	0.343156	1.83039	-1.48723	5.58564	49.6922	5.33e-08	7.66e-07
ENSMUSG00000038013	Wipf2	1.47684	0.697437	0.779401	6.74844	49.6885	5.33e-08	7.66e-07
ENSMUSG00000014444	Piezo1	-3.32373	-0.726933	-2.5968	3.46208	49.6484	5.37e-08	7.7e-07
ENSMUSG00000045667	Smtnl2	2.19672	3.06637	-0.86965	3.59372	49.5774	5.42e-08	7.77e-07
ENSMUSG00000054263	Lifr	1.47695	0.741548	0.735399	6.85391	49.4704	5.51e-08	7.89e-07
ENSMUSG00000030513	Pcsk6	0.936011	-2.76393	3.69994	3.23099	49.4394	5.54e-08	7.92e-07
ENSMUSG00000035725	Prkx	-1.53678	0.855416	-2.39219	4.74495	49.4226	5.55e-08	7.93e-07
ENSMUSG00000085148	Mir22hg	-3.24149	0.255984	-3.49747	3.09516	49.4187	5.56e-08	7.93e-07
ENSMUSG00000029186	Pi4k2b	-0.905598	1.44684	-2.35244	4.96249	49.3713	5.6e-08	7.98e-07
ENSMUSG00000028399	Ptprd	0.100082	-1.28455	1.38463	6.50705	49.3517	5.61e-08	7.99e-07
ENSMUSG00000104861	3110039M20Rik	-2.18768	-0.769944	-1.41773	4.92071	49.3482	5.62e-08	7.99e-07
ENSMUSG00000047759	Hs3st3a1	5.05997	-3.67575	8.73572	1.15041	49.2942	5.66e-08	8.05e-07
ENSMUSG00000019841	Rev3l	1.40948	-0.440216	1.8497	6.42431	49.2863	5.67e-08	8.05e-07
ENSMUSG00000034595	Ppp1r18	-1.87772	0.57553	-2.45325	4.45547	49.2133	5.73e-08	8.13e-07
ENSMUSG00000038128	Camk4	3.7836	1.79425	1.98935	3.94887	49.1864	5.76e-08	8.16e-07
ENSMUSG00000043099	Hic1	3.60553	0.586553	3.01897	4.48159	49.1463	5.79e-08	8.2e-07
ENSMUSG00000061666	Gdpd1	-2.40451	-2.08995	-0.314558	4.94899	49.0864	5.84e-08	8.26e-07
ENSMUSG00000035275	Raver2	3.11505	1.36094	1.75411	4.40175	49.0435	5.88e-08	8.31e-07
ENSMUSG00000029267	Mtf2	1.6936	1.46696	0.226634	6.67503	49.0084	5.92e-08	8.35e-07
ENSMUSG00000036825	Ssx2ip	1.05118	-0.822205	1.87339	5.57548	49.0007	5.92e-08	8.35e-07
ENSMUSG00000050410	Tcf19	2.47265	-0.426486	2.89913	4.6447	48.9009	6.01e-08	8.47e-07
ENSMUSG00000049517	Rps23	-0.388335	1.84244	-2.23078	7.61337	48.8876	6.03e-08	8.47e-07
ENSMUSG00000025932	Eya1	0.902793	-0.886266	1.78906	6.34688	48.8834	6.03e-08	8.47e-07
ENSMUSG00000023885	Thbs2	3.66419	1.17992	2.48427	3.99074	48.8769	6.04e-08	8.47e-07
ENSMUSG00000004885	Crabp2	-0.179544	1.84763	-2.02717	5.79206	48.8159	6.09e-08	8.54e-07
ENSMUSG00000051431	Gpr87	-3.23563	-0.498157	-2.73747	3.49224	48.7955	6.11e-08	8.56e-07
ENSMUSG00000035314	Gdpd5	-3.41763	-2.00793	-1.4097	4.20525	48.7712	6.13e-08	8.59e-07
ENSMUSG00000067586	S1pr3	6.32953	0.758467	5.57106	4.51039	48.7534	6.15e-08	8.6e-07
ENSMUSG00000001300	Efnb2	-1.13129	0.113835	-1.24513	7.09771	48.7327	6.17e-08	8.62e-07
ENSMUSG00000050288	Fzd2	-1.3702	0.386403	-1.75661	6.96465	48.665	6.24e-08	8.69e-07
ENSMUSG00000029086	Prom1	-0.0740886	-3.13359	3.05951	3.54109	48.6649	6.24e-08	8.69e-07
ENSMUSG00000020422	Tns3	2.03807	0.596806	1.44126	5.72353	48.5836	6.31e-08	8.79e-07
ENSMUSG00000035967	Ints6l	3.64138	1.05022	2.59116	4.39673	48.5443	6.35e-08	8.84e-07
ENSMUSG00000009905	Kdsr	-2.0311	-1.1579	-0.873194	5.22781	48.5026	6.39e-08	8.89e-07
ENSMUSG00000059898	Dsc3	1.58661	-0.129791	1.7164	6.11857	48.4911	6.41e-08	8.89e-07
ENSMUSG00000027692	Tnik	-1.74901	-0.986963	-0.762049	6.00755	48.471	6.43e-08	8.91e-07
ENSMUSG00000034765	Dusp5	-1.54727	3.60485	-5.15213	4.00939	48.4045	6.49e-08	9e-07
ENSMUSG00000020121	Srgap1	-2.52473	-0.580747	-1.94399	4.61352	48.2751	6.62e-08	9.17e-07
ENSMUSG00000028634	Hivep3	5.46372	1.11366	4.35006	3.82777	48.2515	6.65e-08	9.19e-07
ENSMUSG00000028691	Prdx1	-1.04733	0.210988	-1.25832	8.75661	48.2385	6.66e-08	9.2e-07
ENSMUSG00000024359	Hspa9	-1.03449	-4.08e-05	-1.03445	7.96787	48.1488	6.76e-08	9.32e-07
ENSMUSG00000030704	Rab6a	-1.08315	0.0855959	-1.16875	8.32236	48.113	6.79e-08	9.37e-07
ENSMUSG00000040618	Pck2	-2.24145	-2.25082	0.00936587	4.81964	47.9866	6.93e-08	9.54e-07
ENSMUSG00000057561	Eif1a	-0.951199	0.673267	-1.62447	6.41213	47.9747	6.94e-08	9.54e-07
ENSMUSG00000048078	Tenm4	2.60417	0.946861	1.65731	6.30824	47.9705	6.95e-08	9.54e-07
ENSMUSG00000021069	Pygl	2.1718	0.856004	1.31579	5.14008	47.9664	6.95e-08	9.54e-07
ENSMUSG00000072949	Acot1	1.40602	-0.770644	2.17666	5.49061	47.9434	6.98e-08	9.57e-07
ENSMUSG00000072676	Tmem254	-1.1375	-1.51993	0.382434	6.46774	47.9289	6.99e-08	9.58e-07
ENSMUSG00000028771	Ptpn12	-1.77193	-0.855272	-0.91666	5.85703	47.9138	7.01e-08	9.59e-07
ENSMUSG00000015850	Adamtsl4	-5.90552	-1.26805	-4.63747	2.22576	47.9083	7.01e-08	9.59e-07
ENSMUSG00000034910	Pygo1	2.45478	-0.363577	2.81835	4.53963	47.9029	7.02e-08	9.59e-07
ENSMUSG00000030403	Vasp	-1.97807	-0.766424	-1.21165	5.82703	47.8064	7.13e-08	9.73e-07
ENSMUSG00000006800	Sulf2	-0.340165	1.48309	-1.82325	5.60407	47.7212	7.22e-08	9.85e-07
ENSMUSG00000020646	Mboat2	-2.21044	-0.91768	-1.29276	4.75548	47.7052	7.24e-08	9.86e-07
ENSMUSG00000034343	Ube2f	-1.40298	0.497055	-1.90003	5.63007	47.6507	7.3e-08	9.93e-07
ENSMUSG00000031749	St3gal2	-2.03727	-0.656478	-1.38079	4.90564	47.6469	7.31e-08	9.93e-07
ENSMUSG00000025791	Pgm1	-0.369467	1.40917	-1.77863	5.7266	47.5656	7.4e-08	1.01e-06
ENSMUSG00000051341	Zfp52	-1.91515	1.25025	-3.1654	3.69357	47.5603	7.41e-08	1.01e-06
ENSMUSG00000027326	Knl1	1.79333	0.175364	1.61797	5.80075	47.533	7.44e-08	1.01e-06
ENSMUSG00000039239	Tgfb2	-2.01121	-0.389362	-1.62185	4.73899	47.52	7.45e-08	1.01e-06
ENSMUSG00000038602	Slc35f1	2.03901	-1.9413	3.98031	3.49774	47.3747	7.63e-08	1.03e-06
ENSMUSG00000032418	Me1	-2.78859	-2.00866	-0.77993	4.5652	47.3308	7.68e-08	1.04e-06
ENSMUSG00000026090	Cracdl	3.32163	0.73544	2.58619	4.35798	47.2694	7.75e-08	1.05e-06
ENSMUSG00000042726	Trafd1	1.84679	0.760965	1.08582	5.6059	47.2452	7.78e-08	1.05e-06
ENSMUSG00000046314	Stxbp6	3.36743	1.80586	1.56157	4.02243	47.226	7.81e-08	1.05e-06
ENSMUSG00000030064	Frmd4b	1.10377	-1.85978	2.96356	4.38833	47.2115	7.83e-08	1.05e-06
ENSMUSG00000041957	Pkp2	-7.62544	-3.97108	-3.65436	2.12964	47.1249	7.93e-08	1.07e-06
ENSMUSG00000062901	Klhl24	-1.59093	-0.479199	-1.11173	5.83793	47.1107	7.95e-08	1.07e-06
ENSMUSG00000015112	Slc25a13	0.908594	1.89027	-0.981675	5.56166	47.0926	7.97e-08	1.07e-06
ENSMUSG00000057286	St6galnac2	1.15849	-2.17021	3.3287	3.96424	47.0726	8e-08	1.07e-06
ENSMUSG00000030930	Chst15	1.92193	0.00964674	1.91229	5.73218	47.0589	8.02e-08	1.07e-06
ENSMUSG00000036572	Upf3b	1.27987	0.499303	0.780568	7.46293	47.0464	8.03e-08	1.08e-06
ENSMUSG00000085795	Zfp703	0.495032	1.73639	-1.24136	6.35772	47.0209	8.07e-08	1.08e-06
ENSMUSG00000059981	Taok2	0.746447	-1.45031	2.19676	4.7588	46.9939	8.1e-08	1.08e-06
ENSMUSG00000091243	Vgll3	-4.24843	1.24511	-5.49354	2.34412	46.9867	8.11e-08	1.08e-06
ENSMUSG00000031558	Slit2	-2.76612	-2.10641	-0.659701	4.62892	46.9151	8.2e-08	1.09e-06
ENSMUSG00000007739	Cct4	0.00444067	1.21442	-1.20998	7.37204	46.9093	8.21e-08	1.09e-06
ENSMUSG00000039470	Zdhhc2	-1.9534	0.320162	-2.27356	4.1636	46.902	8.22e-08	1.09e-06
ENSMUSG00000003617	Cp	-3.79561	-4.9489	1.15329	4.33149	46.8924	8.23e-08	1.09e-06
ENSMUSG00000032085	Tagln	-5.82413	0.0877599	-5.91189	2.04106	46.8769	8.25e-08	1.1e-06
ENSMUSG00000050390	C77080	-1.3161	0.332959	-1.64906	5.40672	46.8661	8.27e-08	1.1e-06
ENSMUSG00000001794	Capns1	-1.4923	-0.764078	-0.728219	7.2162	46.8264	8.32e-08	1.1e-06
ENSMUSG00000037235	Mxd4	0.630782	-0.704834	1.33562	7.42264	46.8181	8.33e-08	1.1e-06
ENSMUSG00000063564	Col23a1	0.874162	-5.77941	6.65358	2.16132	46.7015	8.49e-08	1.12e-06
ENSMUSG00000031748	Gnao1	4.74268	-0.283607	5.02628	4.2275	46.6994	8.49e-08	1.12e-06
ENSMUSG00000063316	Rpl27	-0.286131	0.832691	-1.11882	9.04386	46.5995	8.63e-08	1.14e-06
ENSMUSG00000050071	Bex1	-2.96808	-1.00562	-1.96247	3.84752	46.5734	8.66e-08	1.14e-06
ENSMUSG00000018677	Slc25a39	-0.270424	-1.62463	1.35421	6.07643	46.5519	8.69e-08	1.15e-06
ENSMUSG00000038059	Smim3	-1.65241	0.0458783	-1.69829	5.27027	46.5207	8.74e-08	1.15e-06
ENSMUSG00000109336	Samd4b	-0.554801	0.871916	-1.42672	6.79966	46.5204	8.74e-08	1.15e-06
ENSMUSG00000027397	Slc20a1	-0.649902	1.71297	-2.36288	5.05445	46.5108	8.75e-08	1.15e-06
ENSMUSG00000079658	Eloc	-1.14369	0.728211	-1.8719	6.35005	46.5103	8.75e-08	1.15e-06
ENSMUSG00000032883	Acsl3	-1.10806	-0.884823	-0.223233	8.17443	46.4931	8.77e-08	1.15e-06
ENSMUSG00000040943	Tet2	1.94501	0.98115	0.963864	5.3793	46.4868	8.78e-08	1.15e-06
ENSMUSG00000037405	Icam1	1.64414	0.646795	0.997346	6.17268	46.4833	8.79e-08	1.15e-06
ENSMUSG00000031176	Dynlt3	-0.845786	0.402686	-1.24847	8.34964	46.3997	8.91e-08	1.17e-06
ENSMUSG00000044807	Zfp354c	3.11482	-0.0243456	3.13917	4.53438	46.388	8.92e-08	1.17e-06
ENSMUSG00000025381	Cnpy2	-0.0844513	-1.20675	1.1223	7.09692	46.2984	9.05e-08	1.18e-06
ENSMUSG00000021036	Sptlc2	-1.95737	0.26967	-2.22704	4.34092	46.2922	9.06e-08	1.18e-06
ENSMUSG00000021286	Zfyve21	3.09404	2.06107	1.03297	4.9884	46.2814	9.08e-08	1.18e-06
ENSMUSG00000053317	Sec61b	-0.111518	1.62755	-1.73906	6.42653	46.1482	9.27e-08	1.21e-06
ENSMUSG00000020821	Kif1c	-1.84383	-1.11049	-0.733337	5.62502	46.1402	9.29e-08	1.21e-06
ENSMUSG00000018566	Slc2a4	3.60759	-1.61759	5.22518	3.39423	46.1314	9.3e-08	1.21e-06
ENSMUSG00000041439	Mfsd6	-2.13532	-1.78881	-0.346506	5.04841	46.1242	9.31e-08	1.21e-06
ENSMUSG00000021814	Anxa7	0.156475	1.74871	-1.59223	5.82602	46.1208	9.32e-08	1.21e-06
ENSMUSG00000001497	Pax9	1.24813	0.51711	0.731022	8.03438	46.1011	9.35e-08	1.21e-06
ENSMUSG00000021196	Pfkp	-3.14067	-0.43369	-2.70698	3.38591	46.032	9.45e-08	1.22e-06
ENSMUSG00000054459	Vsnl1	-6.24974	-2.29473	-3.95501	2.15788	46.0238	9.46e-08	1.22e-06
ENSMUSG00000030298	Sec13	-0.545315	1.48965	-2.03496	6.05363	46.0154	9.48e-08	1.22e-06
ENSMUSG00000032435	Dync1li1	-0.868097	0.515323	-1.38342	6.72296	45.9949	9.51e-08	1.23e-06
ENSMUSG00000025283	Sat1	-3.10039	-1.09131	-2.00908	3.7123	45.9441	9.59e-08	1.24e-06
ENSMUSG00000038412	Higd1a	-1.80703	0.0882557	-1.89529	4.6371	45.8823	9.68e-08	1.25e-06
ENSMUSG00000054364	Rhob	0.116891	1.86991	-1.75302	5.45883	45.8822	9.68e-08	1.25e-06
ENSMUSG00000007655	Cav1	-8.13053	-1.25514	-6.8754	2.05721	45.8125	9.79e-08	1.26e-06
ENSMUSG00000001521	Tulp3	1.77041	2.38704	-0.616631	4.965	45.7977	9.82e-08	1.26e-06
ENSMUSG00000025558	Dock9	-2.24788	0.32289	-2.57078	3.78502	45.7619	9.87e-08	1.27e-06
ENSMUSG00000008763	Man1a2	-0.244093	-1.16342	0.919332	7.63064	45.7526	9.89e-08	1.27e-06
ENSMUSG00000029291	Rufy3	1.39404	1.54386	-0.149822	5.52885	45.7377	9.91e-08	1.27e-06
ENSMUSG00000039697	Ncoa7	0.994103	-0.80025	1.79435	5.9497	45.6916	9.99e-08	1.28e-06
ENSMUSG00000000489	Pdgfb	-3.68397	2.63541	-6.31938	2.17155	45.6891	9.99e-08	1.28e-06
ENSMUSG00000029426	Scarb2	1.44781	0.412709	1.03511	6.65199	45.6447	1.01e-07	1.29e-06
ENSMUSG00000078161	Erich3	7.779	3.6993	4.07971	1.67031	45.6358	1.01e-07	1.29e-06
ENSMUSG00000033590	Myo5c	-2.91692	-2.19445	-0.722472	4.142	45.5997	1.01e-07	1.29e-06
ENSMUSG00000104040	NA	8.41473	3.17596	5.23877	1.12858	45.5668	1.02e-07	1.3e-06
ENSMUSG00000045103	Dmd	-1.20346	-2.81309	1.60963	4.34231	45.5496	1.02e-07	1.3e-06
ENSMUSG00000044217	Aqp5	-2.88214	-1.73722	-1.14492	4.1046	45.5069	1.03e-07	1.31e-06
ENSMUSG00000021939	Ctsb	-1.2698	-1.19477	-0.0750349	6.9209	45.4843	1.03e-07	1.31e-06
ENSMUSG00000020086	Macroh2a2	2.27005	2.42241	-0.152356	4.72096	45.4669	1.04e-07	1.32e-06
ENSMUSG00000025290	Rps24	-0.388044	0.85145	-1.23949	9.48181	45.4634	1.04e-07	1.32e-06
ENSMUSG00000039236	Isg20	2.52438	1.59697	0.927409	5.68044	45.4379	1.04e-07	1.32e-06
ENSMUSG00000041189	Chrnb1	-3.93809	0.915037	-4.85313	2.48589	45.4323	1.04e-07	1.32e-06
ENSMUSG00000022122	Ednrb	4.18909	0.709525	3.47956	4.22824	45.4062	1.05e-07	1.32e-06
ENSMUSG00000045659	Plekha7	1.11677	1.99151	-0.874739	5.11446	45.4006	1.05e-07	1.32e-06
ENSMUSG00000118671	NA	-2.44618	0.588667	-3.03485	3.73596	45.3821	1.05e-07	1.33e-06
ENSMUSG00000018417	Myo1b	-0.835432	0.423948	-1.25938	7.22742	45.3414	1.06e-07	1.33e-06
ENSMUSG00000053024	Cntn2	-6.24173	-9.05298	2.81126	1.38715	45.3359	1.06e-07	1.33e-06
ENSMUSG00000058126	Tpm3-rs7	-1.8885	-0.446243	-1.44226	5.19259	45.2785	1.07e-07	1.35e-06
ENSMUSG00000040734	Ppp1r13l	-2.99477	-1.34968	-1.64508	3.92456	45.2497	1.07e-07	1.35e-06
ENSMUSG00000041126	H2az2	0.970351	-0.208002	1.17835	7.63248	45.2092	1.08e-07	1.36e-06
ENSMUSG00000064325	Hhip	8.05093	2.51781	5.53313	1.87082	45.1291	1.09e-07	1.38e-06
ENSMUSG00000037580	Gch1	1.99921	3.27321	-1.274	3.51451	45.0551	1.11e-07	1.39e-06
ENSMUSG00000025887	Casp12	-3.8657	-0.564903	-3.3008	3.1197	44.9938	1.12e-07	1.4e-06
ENSMUSG00000022421	Nptxr	2.5999	1.18917	1.41073	4.60041	44.9485	1.13e-07	1.41e-06
ENSMUSG00000030861	Acadsb	0.824908	-0.817003	1.64191	5.88506	44.9436	1.13e-07	1.41e-06
ENSMUSG00000044177	Wfikkn2	5.46755	-0.758143	6.22569	3.98319	44.8625	1.14e-07	1.43e-06
ENSMUSG00000031278	Acsl4	-1.43768	-0.297588	-1.14009	6.57977	44.8177	1.15e-07	1.44e-06
ENSMUSG00000059493	Nhs	2.799	0.451476	2.34752	4.46379	44.8159	1.15e-07	1.44e-06
ENSMUSG00000061436	Hipk2	-1.58584	-0.0693209	-1.51652	5.53448	44.8121	1.15e-07	1.44e-06
ENSMUSG00000029361	Nos1	1.96936	-2.91144	4.88081	2.75823	44.8101	1.15e-07	1.44e-06
ENSMUSG00000041688	Amot	-1.62856	-0.729758	-0.898798	6.03532	44.7639	1.16e-07	1.45e-06
ENSMUSG00000029038	Ssu72	-1.22872	0.2666	-1.49532	5.83452	44.744	1.17e-07	1.45e-06
ENSMUSG00000064080	Fbln2	-2.66882	-2.37472	-0.294091	4.45778	44.7364	1.17e-07	1.45e-06
ENSMUSG00000004446	Bid	-2.03037	0.857862	-2.88823	3.6287	44.6582	1.18e-07	1.47e-06
ENSMUSG00000038252	Ncapd2	1.69681	0.00613044	1.69068	5.59114	44.6477	1.19e-07	1.47e-06
ENSMUSG00000033032	Afap1l1	-3.21996	-0.43853	-2.78143	3.18116	44.5279	1.21e-07	1.5e-06
ENSMUSG00000005142	Man2b1	-0.0632289	-1.55846	1.49523	5.7835	44.506	1.21e-07	1.5e-06
ENSMUSG00000034926	Dhcr24	-2.13002	-1.50548	-0.62454	5.13735	44.4967	1.22e-07	1.5e-06
ENSMUSG00000044033	Ccdc141	-1.85826	1.09295	-2.95121	4.06556	44.4568	1.22e-07	1.51e-06
ENSMUSG00000030760	Acer3	-2.55426	-0.560937	-1.99333	3.82684	44.4228	1.23e-07	1.52e-06
ENSMUSG00000026914	Psmd14	-0.958685	0.670528	-1.62921	6.43185	44.4002	1.24e-07	1.52e-06
ENSMUSG00000028544	Slc5a9	4.31994	0.892646	3.4273	3.89935	44.2997	1.26e-07	1.55e-06
ENSMUSG00000047547	Cltb	-2.00535	-1.31162	-0.693724	5.24518	44.2221	1.27e-07	1.57e-06
ENSMUSG00000020282	Rhbdf1	-2.04914	-2.7644	0.715264	4.47798	44.2071	1.28e-07	1.57e-06
ENSMUSG00000020149	Rab1a	-1.10253	0.602197	-1.70472	7.03826	44.1025	1.3e-07	1.6e-06
ENSMUSG00000046841	Ckap4	-1.17534	-0.872405	-0.302936	7.64025	44.0367	1.31e-07	1.61e-06
ENSMUSG00000053025	Sv2b	8.2971	2.72949	5.56762	1.16955	44.0005	1.32e-07	1.62e-06
ENSMUSG00000031708	Tecr	-1.29644	-2.15281	0.856365	5.53562	44.0005	1.32e-07	1.62e-06
ENSMUSG00000051316	Taf7	1.94205	1.09028	0.851779	5.37452	43.9627	1.33e-07	1.63e-06
ENSMUSG00000036188	Ankmy2	1.12883	-1.24082	2.36964	4.59048	43.9527	1.33e-07	1.63e-06
ENSMUSG00000062184	Hs6st2	-1.72941	-2.78444	1.05503	4.90039	43.9245	1.34e-07	1.64e-06
ENSMUSG00000023034	Nr4a1	4.26793	5.20466	-0.936725	2.58181	43.8662	1.35e-07	1.65e-06
ENSMUSG00000021870	Slmap	-1.25509	-0.121045	-1.13404	6.7999	43.8612	1.35e-07	1.65e-06
ENSMUSG00000058254	Tspan7	-1.77596	0.0940693	-1.87003	4.78584	43.8361	1.36e-07	1.65e-06
ENSMUSG00000037892	Pcdh18	2.59838	1.65523	0.943149	4.07685	43.8354	1.36e-07	1.65e-06
ENSMUSG00000039081	Zfp503	-0.123041	-1.14342	1.02038	7.81815	43.8341	1.36e-07	1.65e-06
ENSMUSG00000098557	Kctd12	-1.85877	-1.18354	-0.675234	5.61308	43.7943	1.37e-07	1.66e-06
ENSMUSG00000020386	Sar1b	-1.6563	-0.808145	-0.848154	5.68995	43.7919	1.37e-07	1.66e-06
ENSMUSG00000028776	Tinagl1	-0.965964	1.12031	-2.08628	5.24627	43.7501	1.38e-07	1.67e-06
ENSMUSG00000030257	Srgap3	-0.654596	-1.97268	1.31808	5.5481	43.7469	1.38e-07	1.67e-06
ENSMUSG00000028532	Cachd1	1.94237	1.35462	0.58775	5.33702	43.7328	1.38e-07	1.67e-06
ENSMUSG00000020803	Txndc17	-1.17409	0.15482	-1.32891	6.42179	43.7254	1.38e-07	1.67e-06
ENSMUSG00000038415	Foxq1	-3.49737	-1.34199	-2.15538	3.53328	43.7246	1.38e-07	1.67e-06
ENSMUSG00000021636	Marveld2	-4.44982	-1.49205	-2.95777	3.05886	43.7106	1.39e-07	1.68e-06
ENSMUSG00000063172	Hspb11	0.890986	3.35641	-2.46543	4.11173	43.6699	1.4e-07	1.69e-06
ENSMUSG00000091971	Hspa1a	1.66575	2.63113	-0.965388	4.46843	43.6623	1.4e-07	1.69e-06
ENSMUSG00000055254	Ntrk2	1.84338	-4.86331	6.70669	2.03562	43.6192	1.41e-07	1.7e-06
ENSMUSG00000029108	Pcdh7	-1.4144	-1.82175	0.407348	5.69546	43.5742	1.42e-07	1.71e-06
ENSMUSG00000041548	Hspb8	-1.31468	-1.44725	0.132567	6.33842	43.5311	1.43e-07	1.72e-06
ENSMUSG00000118667	Ahnak2	-5.87247	-1.36121	-4.51126	2.3906	43.4959	1.44e-07	1.73e-06
ENSMUSG00000022197	Pdzd2	2.3369	0.281662	2.05524	5.54601	43.4654	1.45e-07	1.74e-06
ENSMUSG00000020015	Cdk17	-1.13675	0.919482	-2.05623	4.7529	43.3816	1.47e-07	1.76e-06
ENSMUSG00000032263	Bckdhb	2.94466	0.941902	2.00275	4.36437	43.3209	1.48e-07	1.78e-06
ENSMUSG00000029287	Tgfbr3	5.27811	0.615709	4.66241	3.97288	43.2505	1.5e-07	1.8e-06
ENSMUSG00000031503	Col4a2	1.36879	0.531614	0.837181	7.20752	43.2486	1.5e-07	1.8e-06
ENSMUSG00000021068	Nin	1.61706	1.13754	0.479525	6.03338	43.2454	1.5e-07	1.8e-06
ENSMUSG00000075700	Selenot	-1.06408	0.56754	-1.63161	6.23188	43.2181	1.51e-07	1.8e-06
ENSMUSG00000056174	Col8a2	2.62347	-0.560755	3.18423	4.42012	43.2019	1.51e-07	1.81e-06
ENSMUSG00000025213	Kazald1	2.34651	-2.91051	5.25702	3.17655	43.1792	1.52e-07	1.81e-06
ENSMUSG00000027663	Zmat3	-1.4372	0.245658	-1.68285	5.64627	43.1334	1.53e-07	1.82e-06
ENSMUSG00000062127	Cttnbp2nl	-1.55575	-0.129634	-1.42612	5.87261	43.1244	1.53e-07	1.82e-06
ENSMUSG00000028673	Fuca1	-0.556966	-1.71978	1.16282	5.3794	43.1106	1.54e-07	1.83e-06
ENSMUSG00000034220	Gpc1	1.00438	1.6488	-0.644427	6.16121	43.1032	1.54e-07	1.83e-06
ENSMUSG00000041272	Tox	2.61903	-0.44352	3.06255	4.3633	43.0864	1.54e-07	1.83e-06
ENSMUSG00000040209	Zfp704	0.938141	-1.09997	2.03812	6.48515	43.0771	1.54e-07	1.83e-06
ENSMUSG00000035441	Myo1d	-1.68223	0.401253	-2.08348	5.11769	43.0645	1.55e-07	1.84e-06
ENSMUSG00000022210	Dhrs4	0.319201	-1.25391	1.57311	5.60815	43.0542	1.55e-07	1.84e-06
ENSMUSG00000042770	Hebp1	2.7308	1.86628	0.864519	4.15789	43.0277	1.56e-07	1.84e-06
ENSMUSG00000097640	NA	1.23652	-3.87227	5.10879	2.42713	43.0236	1.56e-07	1.84e-06
ENSMUSG00000022175	Lrp10	-1.85712	-1.44545	-0.411674	5.23246	42.9685	1.57e-07	1.86e-06
ENSMUSG00000004791	Pgf	-0.315006	-4.67908	4.36408	2.72869	42.903	1.59e-07	1.88e-06
ENSMUSG00000040717	Il17rd	-1.11876	-2.42055	1.30179	4.60856	42.8988	1.59e-07	1.88e-06
ENSMUSG00000027506	Tpd52	-1.57916	-0.352293	-1.22687	6.93639	42.846	1.61e-07	1.89e-06
ENSMUSG00000074813	Morrbid	-9.15897	0.0371439	-9.19611	1.4508	42.8153	1.61e-07	1.9e-06
ENSMUSG00000074207	Adh1	2.30807	-6.27468	8.58275	1.89932	42.8123	1.62e-07	1.9e-06
ENSMUSG00000019997	Ccn2	-8.32732	1.24265	-9.56997	1.99952	42.7927	1.62e-07	1.91e-06
ENSMUSG00000078619	Smarcd2	1.01772	-0.48943	1.50715	6.50934	42.7557	1.63e-07	1.92e-06
ENSMUSG00000098234	Snhg6	-1.35697	2.756	-4.11298	3.73227	42.7526	1.63e-07	1.92e-06
ENSMUSG00000064061	Dzip3	1.42321	0.244419	1.17879	6.74687	42.7492	1.63e-07	1.92e-06
ENSMUSG00000031431	Tsc22d3	2.79031	0.268394	2.52191	4.63324	42.739	1.64e-07	1.92e-06
ENSMUSG00000069793	Slfn9	2.02796	0.121006	1.90695	5.12355	42.73	1.64e-07	1.92e-06
ENSMUSG00000046447	Camk2n1	-7.00536	-4.22209	-2.78327	2.8386	42.7117	1.64e-07	1.92e-06
ENSMUSG00000026483	Niban1	-2.10205	-1.54785	-0.554199	4.94922	42.6992	1.65e-07	1.93e-06
ENSMUSG00000017692	Rhbdl3	4.11054	2.9445	1.16604	3.21935	42.6682	1.66e-07	1.93e-06
ENSMUSG00000031298	Adgrg2	1.21466	1.61355	-0.398891	6.11342	42.6666	1.66e-07	1.93e-06
ENSMUSG00000035493	Tgfbi	-2.25941	0.193062	-2.45247	3.79636	42.6187	1.67e-07	1.95e-06
ENSMUSG00000025353	Ormdl2	-2.48386	-0.872103	-1.61176	4.48853	42.5901	1.68e-07	1.96e-06
ENSMUSG00000049555	Tmie	2.8132	3.52514	-0.711935	3.23514	42.5138	1.7e-07	1.98e-06
ENSMUSG00000031925	Maml2	0.95289	-1.25153	2.20442	4.97774	42.3967	1.74e-07	2.02e-06
ENSMUSG00000028191	Bcl10	0.356982	1.66284	-1.30586	6.30165	42.2931	1.77e-07	2.05e-06
ENSMUSG00000056692	Ilrun	-0.67348	-1.58166	0.908177	6.67634	42.2611	1.78e-07	2.06e-06
ENSMUSG00000024772	Ehd1	-1.83431	-0.426184	-1.40813	5.28082	42.2558	1.78e-07	2.06e-06
ENSMUSG00000021750	Fam107a	0.241719	-4.94626	5.18798	2.19086	42.2547	1.78e-07	2.06e-06
ENSMUSG00000087651	1500009L16Rik	4.97674	2.95392	2.02282	2.77834	42.2193	1.79e-07	2.07e-06
ENSMUSG00000006567	Atp7b	4.64135	2.86277	1.77858	2.8953	42.2127	1.79e-07	2.07e-06
ENSMUSG00000029307	Dmp1	-6.56436	-8.94879	2.38444	1.44508	42.1881	1.8e-07	2.08e-06
ENSMUSG00000027472	Pdrg1	0.804307	-0.754512	1.55882	6.05049	42.1831	1.8e-07	2.08e-06
ENSMUSG00000036768	Kif15	1.87977	0.689039	1.19073	5.68034	41.9719	1.87e-07	2.16e-06
ENSMUSG00000036533	Cdc42ep3	-1.52237	1.61909	-3.14146	3.61219	41.9708	1.87e-07	2.16e-06
ENSMUSG00000032232	Cgnl1	-1.52005	-1.62102	0.100964	5.45749	41.8904	1.9e-07	2.18e-06
ENSMUSG00000026848	Tor1b	0.0808558	-1.20241	1.28327	6.37871	41.8773	1.9e-07	2.19e-06
ENSMUSG00000061601	Pclo	3.18841	1.4984	1.69001	4.49318	41.8262	1.92e-07	2.21e-06
ENSMUSG00000025085	Ablim1	0.48128	1.15224	-0.670959	7.79256	41.7853	1.93e-07	2.22e-06
ENSMUSG00000064246	Chil1	-0.260473	-5.14997	4.8895	2.16443	41.7818	1.93e-07	2.22e-06
ENSMUSG00000029131	Dnajb6	-1.71616	-0.464779	-1.25138	5.47422	41.7816	1.93e-07	2.22e-06
ENSMUSG00000042644	Itpr3	-1.34846	0.999967	-2.34843	5.34725	41.7642	1.94e-07	2.22e-06
ENSMUSG00000030255	Sspn	-2.01583	-3.34911	1.33328	3.88764	41.7369	1.95e-07	2.23e-06
ENSMUSG00000026269	Rnpepl1	1.78489	1.24196	0.542925	5.44021	41.7016	1.96e-07	2.24e-06
ENSMUSG00000028466	Creb3	-2.85794	-1.55359	-1.30435	4.31322	41.6359	1.98e-07	2.27e-06
ENSMUSG00000024378	Stard4	-1.37035	-1.88519	0.514842	5.32554	41.5899	2e-07	2.28e-06
ENSMUSG00000020661	Dnmt3a	0.813515	-0.459042	1.27256	7.56759	41.5467	2.01e-07	2.3e-06
ENSMUSG00000042541	Sem1	-0.356785	2.11954	-2.47632	7.30035	41.5376	2.02e-07	2.3e-06
ENSMUSG00000026078	Pdcl3	-1.8294	1.07878	-2.90818	4.64942	41.5245	2.02e-07	2.3e-06
ENSMUSG00000096145	Vkorc1	0.685597	-1.69914	2.38474	4.53263	41.5025	2.03e-07	2.31e-06
ENSMUSG00000003420	Fcgrt	1.20549	-2.75046	3.95595	2.97465	41.4685	2.04e-07	2.32e-06
ENSMUSG00000002799	Jag2	4.54236	0.408926	4.13343	4.53294	41.4439	2.05e-07	2.33e-06
ENSMUSG00000063856	Gpx1	-1.18678	-0.183108	-1.00368	7.19659	41.4034	2.06e-07	2.34e-06
ENSMUSG00000021134	Srsf5	-0.339758	1.21474	-1.5545	7.43251	41.403	2.07e-07	2.34e-06
ENSMUSG00000086606	NA	5.16177	4.15466	1.00711	2.84246	41.3928	2.07e-07	2.35e-06
ENSMUSG00000120881	NA	5.7297	0.350943	5.37876	4.03343	41.3401	2.09e-07	2.37e-06
ENSMUSG00000019929	Dcn	2.90069	-1.33501	4.2357	3.80671	41.3274	2.09e-07	2.37e-06
ENSMUSG00000060636	Rpl35a	-0.287664	1.65432	-1.94198	6.16651	41.3156	2.1e-07	2.37e-06
ENSMUSG00000028943	Espn	-2.57968	0.748707	-3.32839	3.65088	41.2606	2.12e-07	2.39e-06
ENSMUSG00000008682	Rpl10	0.028458	1.62456	-1.5961	7.04367	41.2398	2.13e-07	2.4e-06
ENSMUSG00000020424	Castor1	5.30396	2.13577	3.16818	3.15743	41.2187	2.13e-07	2.41e-06
ENSMUSG00000049327	Kmt5a	-0.738141	0.445941	-1.18408	7.68598	41.206	2.14e-07	2.41e-06
ENSMUSG00000006678	Pola1	1.48889	-0.198195	1.68708	5.54058	41.1908	2.14e-07	2.42e-06
ENSMUSG00000028228	Cpne3	-1.08367	-0.0689024	-1.01477	7.21688	41.1125	2.17e-07	2.45e-06
ENSMUSG00000027935	Rab13	-0.773102	-2.08766	1.31455	4.68001	41.0249	2.21e-07	2.49e-06
ENSMUSG00000043461	Sptssb	7.90487	4.54308	3.36179	1.87553	41.0115	2.21e-07	2.49e-06
ENSMUSG00000017491	Rarb	-3.23159	-5.41387	2.18228	2.90123	40.9283	2.25e-07	2.52e-06
ENSMUSG00000044496	2510039O18Rik	-1.74284	-0.365131	-1.37771	4.98085	40.9238	2.25e-07	2.52e-06
ENSMUSG00000029135	Fosl2	-2.56395	0.402865	-2.96681	3.35595	40.8953	2.26e-07	2.53e-06
ENSMUSG00000021959	Lats2	-0.928023	1.69052	-2.61855	4.14895	40.8524	2.28e-07	2.55e-06
ENSMUSG00000020027	Socs2	-2.60205	-2.00821	-0.593835	5.0516	40.8095	2.29e-07	2.57e-06
ENSMUSG00000017760	Ctsa	-2.39929	-1.84775	-0.551533	4.44308	40.7958	2.3e-07	2.57e-06
ENSMUSG00000028179	Cth	1.81929	2.17765	-0.358366	4.1367	40.7908	2.3e-07	2.57e-06
ENSMUSG00000026003	Acadl	-1.40116	-0.909643	-0.491519	6.51946	40.7843	2.31e-07	2.58e-06
ENSMUSG00000019923	Zwint	-0.689139	0.984325	-1.67346	6.07307	40.7769	2.31e-07	2.58e-06
ENSMUSG00000044641	Pard6b	-2.45294	0.550925	-3.00387	3.46059	40.7682	2.31e-07	2.58e-06
ENSMUSG00000036545	Adamts2	7.15387	1.64674	5.50712	2.97936	40.7423	2.32e-07	2.59e-06
ENSMUSG00000085184	4933439K11Rik	5.63894	2.5998	3.03914	2.61193	40.74	2.32e-07	2.59e-06
ENSMUSG00000028889	Yrdc	-1.51439	1.05629	-2.57068	3.99819	40.6702	2.35e-07	2.62e-06
ENSMUSG00000003308	Keap1	0.317082	-1.05144	1.36853	6.76268	40.6522	2.36e-07	2.62e-06
ENSMUSG00000026034	Clk1	1.56425	0.570752	0.993495	6.51315	40.6263	2.37e-07	2.63e-06
ENSMUSG00000027204	Fbn1	-2.8536	-1.7737	-1.0799	4.38096	40.6153	2.38e-07	2.64e-06
ENSMUSG00000029245	Epha5	1.30473	-2.52795	3.83269	3.06251	40.5988	2.38e-07	2.64e-06
ENSMUSG00000030217	Art4	4.9468	-2.55986	7.50666	2.30088	40.5782	2.39e-07	2.65e-06
ENSMUSG00000021589	Rhobtb3	-1.32596	0.0692304	-1.39519	5.6515	40.5585	2.4e-07	2.66e-06
ENSMUSG00000026836	Acvr1	-2.43679	0.637662	-3.07445	4.35574	40.5534	2.4e-07	2.66e-06
ENSMUSG00000034522	Zfp395	1.53566	-1.31773	2.8534	4.07452	40.4597	2.44e-07	2.7e-06
ENSMUSG00000048922	Cdca2	1.85895	0.120563	1.73839	5.30396	40.4585	2.44e-07	2.7e-06
ENSMUSG00000021643	Serf1	0.463278	1.49706	-1.03378	6.13679	40.435	2.45e-07	2.71e-06
ENSMUSG00000025885	Myo5b	-3.79698	-2.08081	-1.71616	3.36776	40.431	2.46e-07	2.71e-06
ENSMUSG00000036721	Zscan12	2.60762	0.492108	2.11551	4.44007	40.4177	2.46e-07	2.71e-06
ENSMUSG00000021280	Exoc3l4	2.20941	1.05473	1.15468	4.80209	40.4023	2.47e-07	2.72e-06
ENSMUSG00000044894	Uqcrq	-1.00019	0.131902	-1.13209	7.85853	40.374	2.48e-07	2.73e-06
ENSMUSG00000025993	Slc40a1	-7.79105	-4.80146	-2.98959	1.87144	40.3536	2.49e-07	2.74e-06
ENSMUSG00000104960	Snhg8	-1.31928	2.39422	-3.71351	5.07116	40.3126	2.51e-07	2.76e-06
ENSMUSG00000024143	Rhoq	-1.06148	-1.16907	0.107589	6.98757	40.2956	2.52e-07	2.76e-06
ENSMUSG00000029017	Pmpcb	-0.15367	2.90186	-3.05553	5.01248	40.2811	2.52e-07	2.77e-06
ENSMUSG00000039202	Abhd2	-0.455765	1.62594	-2.0817	5.09048	40.2468	2.54e-07	2.78e-06
ENSMUSG00000049940	Pgrmc2	-0.188502	-1.18982	1.00132	7.01774	40.2419	2.54e-07	2.78e-06
ENSMUSG00000052566	Hook2	-1.41269	0.214643	-1.62733	5.03354	40.2351	2.54e-07	2.78e-06
ENSMUSG00000020671	Rab10	-1.08097	-0.23786	-0.843109	8.21386	40.1782	2.57e-07	2.81e-06
ENSMUSG00000038608	Dock10	3.37524	-0.545212	3.92045	4.03311	40.1499	2.58e-07	2.82e-06
ENSMUSG00000032221	Mns1	2.76264	0.478137	2.2845	4.38776	40.1307	2.59e-07	2.83e-06
ENSMUSG00000060019	NA	-0.933638	-1.35526	0.421619	7.98871	40.0593	2.63e-07	2.86e-06
ENSMUSG00000004319	Clcn3	-1.37985	-1.06776	-0.312088	6.455	40.0032	2.65e-07	2.89e-06
ENSMUSG00000033213	AA467197	3.15293	8.7395	-5.58657	1.05449	40.0004	2.65e-07	2.89e-06
ENSMUSG00000026344	Lypd1	6.90992	1.22737	5.68255	3.39955	40.0001	2.65e-07	2.89e-06
ENSMUSG00000017778	Cox7c	-0.130682	1.77979	-1.91047	7.69082	39.9976	2.66e-07	2.89e-06
ENSMUSG00000020733	Slc9a3r1	-1.1545	-1.97179	0.817282	5.62845	39.9949	2.66e-07	2.89e-06
ENSMUSG00000020044	Timp3	1.1463	0.26017	0.88613	8.61136	39.9906	2.66e-07	2.89e-06
ENSMUSG00000021994	Wnt5a	-3.04691	-1.85706	-1.18984	3.84646	39.9707	2.67e-07	2.9e-06
ENSMUSG00000002058	Unc119	2.00981	0.272997	1.73681	5.51976	39.8604	2.72e-07	2.95e-06
ENSMUSG00000052632	Asap2	1.14554	1.59723	-0.451691	5.36725	39.8388	2.73e-07	2.96e-06
ENSMUSG00000025329	Padi1	-1.23687	-5.18243	3.94555	2.21972	39.8363	2.74e-07	2.96e-06
ENSMUSG00000030872	Gga2	1.57872	-0.0549116	1.63363	5.47057	39.8226	2.74e-07	2.97e-06
ENSMUSG00000029110	Rnf4	-0.810489	1.04896	-1.85945	5.73653	39.8099	2.75e-07	2.97e-06
ENSMUSG00000074578	Zfas1	-0.49266	1.01427	-1.50693	6.53755	39.7983	2.75e-07	2.97e-06
ENSMUSG00000027316	Gfra4	-1.83984	-3.78112	1.94128	3.47014	39.7736	2.77e-07	2.98e-06
ENSMUSG00000050640	Tmem150c	1.66217	2.4691	-0.806928	3.94705	39.7368	2.79e-07	3e-06
ENSMUSG00000044533	Rps2	-0.10374	1.49629	-1.60003	8.92628	39.6222	2.84e-07	3.06e-06
ENSMUSG00000048232	Fbxo10	1.80679	1.8565	-0.0497069	5.03632	39.6213	2.84e-07	3.06e-06
ENSMUSG00000015619	Gata3	0.488017	-1.65964	2.14766	4.43318	39.6195	2.85e-07	3.06e-06
ENSMUSG00000028760	Eif4g3	-0.137392	1.01194	-1.14933	7.27527	39.5965	2.86e-07	3.07e-06
ENSMUSG00000025129	Ppp1r27	7.89759	4.25261	3.64498	1.18422	39.5779	2.87e-07	3.08e-06
ENSMUSG00000022297	Fzd6	-0.981414	1.5514	-2.53281	5.29661	39.5479	2.88e-07	3.09e-06
ENSMUSG00000050295	Foxc1	0.778076	-0.756941	1.53502	6.54238	39.5339	2.89e-07	3.1e-06
ENSMUSG00000093661	Eif4e3	0.519561	2.72995	-2.21039	4.34051	39.5242	2.9e-07	3.1e-06
ENSMUSG00000056671	Prelid2	-1.38282	3.1621	-4.54491	3.56901	39.5169	2.9e-07	3.1e-06
ENSMUSG00000033720	Sfxn5	1.92027	-0.373464	2.29374	4.84935	39.4778	2.92e-07	3.12e-06
ENSMUSG00000024665	Fads2	-1.75691	-1.18321	-0.573694	6.2082	39.3989	2.96e-07	3.17e-06
ENSMUSG00000073889	Il11ra1	1.43707	-1.2353	2.67237	4.33958	39.3776	2.97e-07	3.18e-06
ENSMUSG00000034685	Fam171a2	-0.773268	-1.76184	0.988577	5.08201	39.3672	2.98e-07	3.18e-06
ENSMUSG00000021754	Map3k1	0.529505	-1.48653	2.01604	4.99734	39.364	2.98e-07	3.18e-06
ENSMUSG00000019917	Septin10	1.75613	0.717876	1.03825	5.57783	39.2676	3.04e-07	3.23e-06
ENSMUSG00000055044	Pdlim1	1.13292	0.678777	0.454139	8.06944	39.2569	3.04e-07	3.24e-06
ENSMUSG00000021669	Cert1	-1.65175	-0.626897	-1.02485	5.45595	39.2027	3.07e-07	3.27e-06
ENSMUSG00000015133	Lrrk1	-1.37062	0.895452	-2.26608	4.86064	39.15	3.1e-07	3.3e-06
ENSMUSG00000032412	Atp1b3	-1.44899	0.457672	-1.90666	5.73467	39.1036	3.13e-07	3.32e-06
ENSMUSG00000062083	Rpl13a-ps1	-1.02175	0.75435	-1.7761	5.26671	38.9969	3.19e-07	3.39e-06
ENSMUSG00000031628	Casp3	-0.357018	0.939696	-1.29671	7.10896	38.955	3.22e-07	3.41e-06
ENSMUSG00000007379	Dennd2c	2.67508	1.96402	0.711055	3.95789	38.9372	3.23e-07	3.42e-06
ENSMUSG00000059970	Hspa2	-3.00903	-1.41523	-1.5938	3.55063	38.9309	3.23e-07	3.42e-06
ENSMUSG00000063605	Ccdc102a	2.15693	2.11207	0.0448523	4.37354	38.9174	3.24e-07	3.43e-06
ENSMUSG00000025938	Slco5a1	3.69782	4.14961	-0.451792	2.45083	38.8702	3.27e-07	3.46e-06
ENSMUSG00000030800	Prss8	-0.903394	-2.5573	1.6539	3.81881	38.853	3.28e-07	3.46e-06
ENSMUSG00000068551	Zfp467	1.47628	-0.238308	1.71459	5.65357	38.8314	3.29e-07	3.47e-06
ENSMUSG00000002325	Irf9	1.84757	1.05038	0.797191	5.14531	38.7625	3.33e-07	3.52e-06
ENSMUSG00000068267	Cenpb	-0.127659	-1.6846	1.55694	5.30893	38.6888	3.38e-07	3.56e-06
ENSMUSG00000030770	Parva	-1.47571	-1.18077	-0.294939	6.40035	38.6455	3.41e-07	3.59e-06
ENSMUSG00000004771	Rab11a	-1.05963	0.185023	-1.24465	6.37887	38.6263	3.42e-07	3.6e-06
ENSMUSG00000022427	Tomm22	-0.95081	0.679133	-1.62994	5.89157	38.6076	3.43e-07	3.61e-06
ENSMUSG00000052713	Zfp608	0.0707605	-1.03966	1.11043	7.20603	38.5901	3.44e-07	3.62e-06
ENSMUSG00000031402	Mpp1	-1.09824	0.446756	-1.545	5.40368	38.5774	3.45e-07	3.62e-06
ENSMUSG00000030315	Vgll4	0.830378	-0.600842	1.43122	6.53796	38.5608	3.46e-07	3.63e-06
ENSMUSG00000041488	Stx3	-1.23907	0.498128	-1.7372	5.15592	38.5231	3.49e-07	3.66e-06
ENSMUSG00000033880	Lgals3bp	3.14455	0.512666	2.63188	4.46134	38.5131	3.49e-07	3.66e-06
ENSMUSG00000053646	Plxnb1	1.61792	-0.112247	1.73017	5.63757	38.4471	3.54e-07	3.7e-06
ENSMUSG00000026994	Galnt3	-1.83141	0.0795803	-1.91099	4.17202	38.4194	3.55e-07	3.72e-06
ENSMUSG00000068735	Trp53i11	-2.20742	-0.532906	-1.67451	4.03951	38.414	3.56e-07	3.72e-06
ENSMUSG00000031012	Cask	-0.244661	-1.29138	1.04672	6.40137	38.3923	3.57e-07	3.73e-06
ENSMUSG00000029338	Antxr2	-2.43603	0.161451	-2.59748	3.34646	38.2924	3.64e-07	3.8e-06
ENSMUSG00000041560	Nop53	0.588045	-0.595333	1.18338	7.67626	38.1663	3.73e-07	3.89e-06
ENSMUSG00000060487	Samd5	0.268069	1.57655	-1.30848	5.72442	38.1508	3.74e-07	3.9e-06
ENSMUSG00000006457	Actn3	8.19254	2.33961	5.85293	2.40168	38.145	3.74e-07	3.9e-06
ENSMUSG00000041836	Ptpre	-1.69124	-2.00386	0.312617	5.09404	38.1052	3.77e-07	3.92e-06
ENSMUSG00000036181	H1f2	-1.26807	-0.399225	-0.86885	6.5532	38.0639	3.8e-07	3.95e-06
ENSMUSG00000040557	Mettl27	-0.691692	-1.97938	1.28769	4.59618	38.053	3.81e-07	3.96e-06
ENSMUSG00000024190	Dusp1	1.59361	5.07641	-3.4828	3.72462	38.0443	3.81e-07	3.96e-06
ENSMUSG00000039835	Nhsl1	-0.383591	1.29123	-1.67482	5.65487	38.02	3.83e-07	3.98e-06
ENSMUSG00000031843	Mphosph6	-1.76928	-0.535408	-1.23387	5.18053	37.9521	3.88e-07	4.02e-06
ENSMUSG00000028577	Plaa	-1.21606	0.258699	-1.47476	5.39551	37.9217	3.9e-07	4.05e-06
ENSMUSG00000027843	Ptpn22	4.72268	1.67116	3.05152	3.22527	37.8803	3.94e-07	4.07e-06
ENSMUSG00000021638	Ocln	-3.76686	-1.4885	-2.27836	3.20887	37.8687	3.94e-07	4.08e-06
ENSMUSG00000015714	Cers2	-1.70633	0.859407	-2.56574	4.97986	37.8522	3.96e-07	4.09e-06
ENSMUSG00000049493	Pls1	1.14187	1.51368	-0.371816	5.39491	37.8365	3.97e-07	4.1e-06
ENSMUSG00000025743	Sdc3	-1.59793	1.72883	-3.32676	3.79704	37.8186	3.98e-07	4.11e-06
ENSMUSG00000026796	Niban2	-1.61943	-0.795523	-0.823907	5.669	37.767	4.02e-07	4.15e-06
ENSMUSG00000021268	Meg3	-0.00158812	1.94061	-1.94219	6.13166	37.7573	4.03e-07	4.15e-06
ENSMUSG00000034457	Eda2r	-3.92182	-1.64436	-2.27747	3.06203	37.7323	4.05e-07	4.17e-06
ENSMUSG00000022263	Trio	-1.1039	0.850143	-1.95404	5.72514	37.6777	4.09e-07	4.21e-06
ENSMUSG00000049620	Prss33	1.84713	-4.65583	6.50295	1.84567	37.648	4.11e-07	4.23e-06
ENSMUSG00000041889	Shisa4	-3.46716	-0.817902	-2.64926	2.80644	37.6049	4.15e-07	4.26e-06
ENSMUSG00000042842	Serpinb6b	-2.25935	1.21175	-3.47111	3.29446	37.6018	4.15e-07	4.26e-06
ENSMUSG00000034422	Parp14	1.37103	2.40471	-1.03368	4.00736	37.5919	4.16e-07	4.27e-06
ENSMUSG00000020325	Fstl3	-3.59893	0.790873	-4.3898	2.28296	37.5541	4.19e-07	4.29e-06
ENSMUSG00000028020	Glrb	2.77339	-1.03879	3.81218	3.60053	37.4901	4.24e-07	4.34e-06
ENSMUSG00000028957	Per3	0.912531	-1.63332	2.54585	3.83279	37.4827	4.24e-07	4.35e-06
ENSMUSG00000061132	Blnk	-2.69909	-3.6058	0.906709	4.2155	37.4782	4.25e-07	4.35e-06
ENSMUSG00000067818	Myl9	-3.59072	-2.32582	-1.2649	3.42075	37.4661	4.26e-07	4.35e-06
ENSMUSG00000015335	Zdhhc12	-1.90116	0.183459	-2.08462	3.91964	37.4408	4.28e-07	4.37e-06
ENSMUSG00000041117	Ccdc8	2.18837	0.45343	1.73494	6.09746	37.395	4.32e-07	4.41e-06
ENSMUSG00000037361	Sf3b6	0.718067	1.48964	-0.771576	7.02537	37.3733	4.33e-07	4.42e-06
ENSMUSG00000039735	Fnbp1l	-1.04596	-0.229445	-0.816514	7.65117	37.3702	4.34e-07	4.42e-06
ENSMUSG00000021576	Pdcd6	-0.656065	0.989502	-1.64557	6.01743	37.2792	4.41e-07	4.5e-06
ENSMUSG00000004897	Hdgf	0.0423421	0.998985	-0.956643	8.8128	37.2389	4.45e-07	4.53e-06
ENSMUSG00000044950	Pwwp2a	1.48735	1.0311	0.456253	5.75827	37.221	4.46e-07	4.54e-06
ENSMUSG00000053414	Hunk	1.45707	-0.143828	1.6009	6.12708	37.2179	4.47e-07	4.54e-06
ENSMUSG00000033436	Armcx2	1.24579	0.0683957	1.17739	6.74014	37.2153	4.47e-07	4.54e-06
ENSMUSG00000015094	Npdc1	-2.88494	-2.60748	-0.277466	4.29463	37.215	4.47e-07	4.54e-06
ENSMUSG00000005667	Mthfd2	-1.85492	0.283649	-2.13856	4.8851	37.181	4.5e-07	4.56e-06
ENSMUSG00000038286	Bphl	1.51497	1.18808	0.326883	5.41342	37.1679	4.51e-07	4.57e-06
ENSMUSG00000030688	Stard10	-0.724767	-2.24135	1.51659	5.25289	37.1641	4.51e-07	4.57e-06
ENSMUSG00000019943	Atp2b1	-1.07985	-0.193558	-0.886289	8.05477	37.1489	4.53e-07	4.58e-06
ENSMUSG00000028126	Pip5k1a	-0.877061	0.373818	-1.25088	6.91076	37.1342	4.54e-07	4.59e-06
ENSMUSG00000026490	Cdc42bpa	-1.73452	-0.476941	-1.25758	5.64558	37.1314	4.54e-07	4.59e-06
ENSMUSG00000023905	Tnfrsf12a	-9.07929	-3.83736	-5.24193	0.565993	37.1271	4.55e-07	4.59e-06
ENSMUSG00000053012	Krcc1	-1.14882	-0.174615	-0.974205	7.1181	37.121	4.55e-07	4.59e-06
ENSMUSG00000067995	Gtf2f2	-0.916456	0.590256	-1.50671	5.60639	37.1067	4.56e-07	4.6e-06
ENSMUSG00000002365	Snx9	-0.131482	1.71062	-1.8421	4.81419	37.0808	4.59e-07	4.62e-06
ENSMUSG00000089804	Gm16136	-0.0207361	-1.72075	1.70001	4.58122	37.0789	4.59e-07	4.62e-06
ENSMUSG00000025429	Pstpip2	0.475593	2.44778	-1.97218	4.43718	37.0776	4.59e-07	4.62e-06
ENSMUSG00000023106	Denr	-0.99023	-0.104002	-0.886228	7.86786	37.068	4.6e-07	4.62e-06
ENSMUSG00000109901	Chmp1b	-1.27838	0.370549	-1.64892	5.35777	37.0545	4.61e-07	4.63e-06
ENSMUSG00000037656	Slc20a2	-1.1153	1.51597	-2.63127	4.06584	37.046	4.62e-07	4.63e-06
ENSMUSG00000034868	Myl12b	-2.27663	-0.942562	-1.33407	4.22087	37.0178	4.64e-07	4.66e-06
ENSMUSG00000028445	Enho	3.65553	-0.92939	4.58491	3.81839	37.0105	4.65e-07	4.66e-06
ENSMUSG00000016946	Kctd5	-1.75427	0.0696825	-1.82395	4.35726	37.0044	4.65e-07	4.66e-06
ENSMUSG00000057329	Bcl2	1.62318	0.46184	1.16134	6.11073	37.0002	4.66e-07	4.66e-06
ENSMUSG00000034377	Tulp4	-1.42105	-0.930208	-0.490839	6.22136	36.9829	4.67e-07	4.67e-06
ENSMUSG00000006360	Crip1	1.85213	3.01096	-1.15883	4.1284	36.9687	4.69e-07	4.68e-06
ENSMUSG00000048489	Depp1	0.83013	-3.18803	4.01816	2.96734	36.9615	4.69e-07	4.69e-06
ENSMUSG00000030471	Zdhhc13	-2.15983	0.681413	-2.84124	3.28383	36.9471	4.71e-07	4.7e-06
ENSMUSG00000045284	Dcaf12l1	1.498	1.28713	0.210868	5.40027	36.9019	4.75e-07	4.73e-06
ENSMUSG00000074505	Fat3	4.82666	0.808	4.01866	4.40548	36.8908	4.76e-07	4.74e-06
ENSMUSG00000022781	Pak2	-1.13413	-0.624866	-0.509267	7.68811	36.8859	4.76e-07	4.74e-06
ENSMUSG00000007682	Dio2	0.264734	-5.05542	5.32015	1.94762	36.882	4.77e-07	4.74e-06
ENSMUSG00000045664	Cdc42ep2	3.54094	-0.0497213	3.59067	4.09178	36.8817	4.77e-07	4.74e-06
ENSMUSG00000054716	Zfp771	0.184722	-1.69613	1.88085	4.80035	36.8605	4.79e-07	4.76e-06
ENSMUSG00000017404	Rpl19	-0.686053	0.647451	-1.3335	6.75299	36.8498	4.8e-07	4.76e-06
ENSMUSG00000066720	Cldn9	-3.86643	-0.996815	-2.86962	2.70558	36.8281	4.82e-07	4.78e-06
ENSMUSG00000008035	Mid1ip1	-2.93031	-0.96722	-1.96309	3.86545	36.7964	4.85e-07	4.8e-06
ENSMUSG00000038175	Mylip	2.01753	0.281107	1.73642	5.10144	36.7696	4.87e-07	4.82e-06
ENSMUSG00000021990	Spata13	-1.9014	1.0315	-2.9329	3.89931	36.7681	4.87e-07	4.82e-06
ENSMUSG00000031601	Cnot7	-0.793166	0.723346	-1.51651	6.26896	36.7552	4.88e-07	4.83e-06
ENSMUSG00000079641	Rpl39	0.436345	1.10716	-0.670815	9.21408	36.7514	4.89e-07	4.83e-06
ENSMUSG00000038518	Jarid2	1.46165	0.889534	0.572112	6.1593	36.6874	4.95e-07	4.89e-06
ENSMUSG00000037946	Fgd3	-5.84833	-0.101666	-5.74666	1.56575	36.6531	4.98e-07	4.92e-06
ENSMUSG00000027500	Stmn2	1.2296	7.93617	-6.70658	3.4444	36.6355	5e-07	4.93e-06
ENSMUSG00000021595	Nsun2	-1.35735	-0.258598	-1.09875	6.20947	36.6004	5.03e-07	4.96e-06
ENSMUSG00000038725	Pkhd1l1	5.6313	3.96802	1.66327	2.37574	36.5606	5.07e-07	5e-06
ENSMUSG00000021118	Plek2	-3.13144	-1.76805	-1.36339	4.04187	36.5272	5.11e-07	5.02e-06
ENSMUSG00000031134	Rbmx	2.17152	0.160401	2.01112	5.02122	36.5263	5.11e-07	5.02e-06
ENSMUSG00000008193	Spib	2.79338	2.03485	0.758533	3.49019	36.4748	5.16e-07	5.07e-06
ENSMUSG00000062760	Shisal1	7.93353	3.57718	4.35635	1.40361	36.4457	5.19e-07	5.1e-06
ENSMUSG00000028347	Tmeff1	-0.825466	1.34616	-2.17163	5.04342	36.4048	5.23e-07	5.13e-06
ENSMUSG00000022003	Slc25a30	-2.07095	1.20484	-3.2758	4.23194	36.4006	5.23e-07	5.14e-06
ENSMUSG00000033170	Card10	-2.36588	0.523557	-2.88944	3.5449	36.3801	5.26e-07	5.15e-06
ENSMUSG00000028919	Arhgef19	-2.20462	-3.58489	1.38027	3.52485	36.3712	5.27e-07	5.16e-06
ENSMUSG00000017132	Cyth1	2.14822	2.0969	0.051319	3.90819	36.3089	5.33e-07	5.22e-06
ENSMUSG00000020427	Igfbp3	1.2126	4.67514	-3.46254	3.60243	36.3058	5.33e-07	5.22e-06
ENSMUSG00000040253	Gbp7	3.30078	3.74571	-0.444929	3.07064	36.2842	5.36e-07	5.23e-06
ENSMUSG00000039286	Fndc3b	-1.43979	-0.618241	-0.821552	6.50814	36.2821	5.36e-07	5.23e-06
ENSMUSG00000059077	Pth	5.19742	4.06079	1.13663	2.65627	36.2414	5.4e-07	5.27e-06
ENSMUSG00000020358	Hnrnpab	-0.840429	0.0964137	-0.936843	8.94259	36.2225	5.42e-07	5.29e-06
ENSMUSG00000027820	Mme	-0.988039	2.05573	-3.04377	3.70257	36.1821	5.46e-07	5.33e-06
ENSMUSG00000033059	Pygb	0.272273	-1.39947	1.67174	5.38732	36.1548	5.49e-07	5.35e-06
ENSMUSG00000014077	Chp1	-1.36136	0.0773639	-1.43872	5.40205	36.1313	5.52e-07	5.37e-06
ENSMUSG00000006398	Cdc20	1.45216	0.224005	1.22816	5.93314	36.1219	5.53e-07	5.38e-06
ENSMUSG00000022114	Spry2	0.558787	-1.131	1.68979	5.90944	36.0932	5.56e-07	5.41e-06
ENSMUSG00000024900	Cpt1a	1.53028	0.433267	1.09702	5.96158	36.0384	5.62e-07	5.46e-06
ENSMUSG00000014956	Ppp1cb	-0.42731	1.07314	-1.50045	7.3359	36.037	5.62e-07	5.46e-06
ENSMUSG00000020183	Cpm	-0.675565	-1.39161	0.716041	7.36977	36.0259	5.64e-07	5.47e-06
ENSMUSG00000029430	Ran	0.0864865	1.59279	-1.50631	7.6652	36.0002	5.66e-07	5.49e-06
ENSMUSG00000073676	Hspe1	0.880009	1.08671	-0.206702	7.87097	35.99	5.68e-07	5.5e-06
ENSMUSG00000019916	P4ha1	-0.221732	1.66165	-1.88338	5.10332	35.9675	5.7e-07	5.52e-06
ENSMUSG00000014592	Camta1	-1.26672	0.390349	-1.65707	5.37511	35.9487	5.72e-07	5.54e-06
ENSMUSG00000028163	Nfkb1	1.16744	-0.11889	1.28633	6.69843	35.9432	5.73e-07	5.54e-06
ENSMUSG00000021832	Psmc6	-0.926739	0.270985	-1.19772	7.49904	35.9281	5.75e-07	5.54e-06
ENSMUSG00000048915	Efna5	-1.50161	-0.378592	-1.12302	6.00404	35.927	5.75e-07	5.54e-06
ENSMUSG00000070436	Serpinh1	-1.05894	0.627111	-1.68605	6.85736	35.9259	5.75e-07	5.54e-06
ENSMUSG00000028617	Lrrc42	0.923357	1.54083	-0.61747	5.63006	35.9196	5.76e-07	5.55e-06
ENSMUSG00000031548	Sfrp1	3.67191	0.978438	2.69347	3.68198	35.9098	5.77e-07	5.55e-06
ENSMUSG00000042351	Grap2	2.91447	4.51846	-1.604	2.83694	35.8823	5.8e-07	5.58e-06
ENSMUSG00000037563	Rps16	-0.00730219	1.21092	-1.21822	7.54366	35.8777	5.8e-07	5.58e-06
ENSMUSG00000019804	Snx3	1.19013	3.32739	-2.13726	6.94581	35.8759	5.81e-07	5.58e-06
ENSMUSG00000032898	Fbxo21	2.12498	0.792613	1.33236	4.75464	35.8144	5.88e-07	5.65e-06
ENSMUSG00000037253	Mex3c	-0.253005	1.36413	-1.61713	5.49702	35.8083	5.88e-07	5.65e-06
ENSMUSG00000026676	Ccdc3	3.04558	-3.94532	6.9909	1.50062	35.7975	5.9e-07	5.66e-06
ENSMUSG00000026110	Mgat4a	-1.63721	-0.138302	-1.49891	5.00626	35.7684	5.93e-07	5.69e-06
ENSMUSG00000063434	Sorcs3	4.26748	-4.00237	8.26985	0.76594	35.7311	5.97e-07	5.72e-06
ENSMUSG00000007989	Fzd3	-0.0835352	-1.13899	1.05545	6.44105	35.7259	5.98e-07	5.73e-06
ENSMUSG00000038172	Ttc39b	-2.18855	0.0847834	-2.27333	3.64106	35.7222	5.99e-07	5.73e-06
ENSMUSG00000057367	Birc2	1.94915	1.08691	0.86224	5.41922	35.6838	6.03e-07	5.77e-06
ENSMUSG00000021253	Tgfb3	-2.0476	-1.96193	-0.0856726	4.65814	35.6472	6.08e-07	5.8e-06
ENSMUSG00000032053	Pou2af1	6.48222	-1.41647	7.8987	1.34956	35.6458	6.08e-07	5.8e-06
ENSMUSG00000050565	Tor1aip2	-0.658286	0.652877	-1.31116	6.86043	35.6436	6.08e-07	5.8e-06
ENSMUSG00000035152	Ap2b1	-1.4358	-0.687123	-0.748673	6.53073	35.64	6.08e-07	5.8e-06
ENSMUSG00000038733	Wdr26	-0.944845	-0.240573	-0.704271	8.485	35.6313	6.09e-07	5.81e-06
ENSMUSG00000001281	Itgb7	6.35211	2.88508	3.46703	2.0247	35.6275	6.1e-07	5.81e-06
ENSMUSG00000074682	Zcchc3	1.23511	-0.521307	1.75641	5.24207	35.6068	6.12e-07	5.83e-06
ENSMUSG00000036918	Ttc7	2.41961	0.733856	1.68576	4.46906	35.5974	6.14e-07	5.83e-06
ENSMUSG00000031714	Gab1	0.261932	1.71388	-1.45195	5.24867	35.5956	6.14e-07	5.83e-06
ENSMUSG00000041577	Prelp	2.65638	-4.77045	7.42683	1.48764	35.5495	6.2e-07	5.88e-06
ENSMUSG00000025880	Smad7	-1.92166	-0.146696	-1.77496	4.40233	35.5312	6.22e-07	5.9e-06
ENSMUSG00000042377	Fam83g	-1.17609	1.90163	-3.07772	3.63072	35.4933	6.27e-07	5.94e-06
ENSMUSG00000001552	Jup	-1.27824	-0.203849	-1.07439	6.44329	35.4562	6.31e-07	5.98e-06
ENSMUSG00000028032	Papss1	0.237694	-0.869321	1.10702	7.06958	35.4557	6.31e-07	5.98e-06
ENSMUSG00000028745	Capzb	-0.77124	0.772792	-1.54403	7.39917	35.4433	6.33e-07	5.99e-06
ENSMUSG00000063406	Tmed5	-0.194043	1.89192	-2.08596	5.71602	35.4285	6.35e-07	6e-06
ENSMUSG00000037712	Fermt2	-0.390628	0.994047	-1.38467	6.34573	35.3773	6.41e-07	6.06e-06
ENSMUSG00000034075	Zdhhc5	-0.963368	0.629026	-1.59239	5.73083	35.3643	6.43e-07	6.07e-06
ENSMUSG00000029407	Uso1	-1.0892	0.129301	-1.2185	6.02395	35.3462	6.45e-07	6.09e-06
ENSMUSG00000004864	Mapk13	-0.87894	-2.08719	1.20825	4.44769	35.3402	6.46e-07	6.09e-06
ENSMUSG00000021149	Gtpbp4	-0.891482	0.240383	-1.13186	7.53814	35.3176	6.49e-07	6.12e-06
ENSMUSG00000002812	Flii	-1.11661	0.352681	-1.46929	5.71719	35.2858	6.53e-07	6.15e-06
ENSMUSG00000019851	Perp	-1.23473	-0.348489	-0.886245	8.03543	35.2852	6.53e-07	6.15e-06
ENSMUSG00000016308	Ube2a	-1.19351	0.460256	-1.65376	5.19628	35.2736	6.55e-07	6.16e-06
ENSMUSG00000025856	Pdgfa	1.17079	-0.156207	1.327	7.39445	35.208	6.63e-07	6.23e-06
ENSMUSG00000045349	Sh2d5	-7.51813	-3.99433	-3.5238	1.55106	35.1718	6.68e-07	6.28e-06
ENSMUSG00000026014	Raph1	0.507197	-1.13289	1.64009	6.66984	35.1597	6.7e-07	6.29e-06
ENSMUSG00000034880	Mrpl34	-1.4605	-0.157946	-1.30255	5.72278	35.1197	6.75e-07	6.33e-06
ENSMUSG00000028410	Dnaja1	-0.742252	0.510171	-1.25242	7.37248	35.1041	6.77e-07	6.35e-06
ENSMUSG00000025161	Slc16a3	-5.05688	1.27902	-6.3359	1.96179	35.0971	6.78e-07	6.35e-06
ENSMUSG00000065954	Tacc1	1.55337	0.800692	0.752677	5.53364	35.0895	6.79e-07	6.36e-06
ENSMUSG00000036206	Sh3bp4	-1.68246	0.982929	-2.66539	3.53306	35.0845	6.8e-07	6.36e-06
ENSMUSG00000037197	Rbm17	-0.127769	1.15665	-1.28442	6.79538	35.0779	6.81e-07	6.37e-06
ENSMUSG00000042073	Abhd14b	2.85806	-0.730476	3.58853	3.68632	35.0744	6.82e-07	6.37e-06
ENSMUSG00000005873	Reep5	-1.21036	-1.08139	-0.128967	6.52529	35.0616	6.83e-07	6.38e-06
ENSMUSG00000028370	Pappa	-3.58575	1.82538	-5.41113	2.02543	35.0593	6.84e-07	6.38e-06
ENSMUSG00000033454	Zbtb1	-2.37066	-1.73773	-0.632926	4.41635	35.037	6.87e-07	6.4e-06
ENSMUSG00000022744	Cldnd1	-1.07578	0.164004	-1.23978	6.18853	35.0191	6.89e-07	6.42e-06
ENSMUSG00000045838	Ccdc9b	-4.83298	-2.51836	-2.31462	3.23958	35.0072	6.91e-07	6.43e-06
ENSMUSG00000052512	Nav2	0.912727	1.85809	-0.945359	7.75714	34.9896	6.93e-07	6.45e-06
ENSMUSG00000039660	Spout1	0.971045	-0.778946	1.74999	5.3542	34.9676	6.96e-07	6.47e-06
ENSMUSG00000000811	Txnrd3	1.74282	0.68715	1.05567	5.57823	34.9547	6.98e-07	6.49e-06
ENSMUSG00000068749	Psma5	-0.337524	2.19188	-2.5294	5.2569	34.9322	7.01e-07	6.51e-06
ENSMUSG00000027523	Gnas	-0.850131	-0.181071	-0.669061	10.1152	34.9053	7.05e-07	6.54e-06
ENSMUSG00000030357	Fkbp4	0.262649	-0.919223	1.18187	7.07994	34.9003	7.06e-07	6.55e-06
ENSMUSG00000047842	Diras2	6.7533	1.49111	5.26219	3.18809	34.8674	7.11e-07	6.58e-06
ENSMUSG00000020315	Sptbn1	1.10092	1.08949	0.0114323	8.77894	34.8611	7.12e-07	6.59e-06
ENSMUSG00000039016	Timm8b	-0.56096	0.722272	-1.28323	6.51543	34.8492	7.13e-07	6.6e-06
ENSMUSG00000026173	Plcd4	3.76359	-2.5049	6.2685	2.27869	34.848	7.14e-07	6.6e-06
ENSMUSG00000069255	Dusp22	1.34775	1.48045	-0.132708	5.02244	34.8462	7.14e-07	6.6e-06
ENSMUSG00000056752	Dnah9	8.17328	3.63966	4.53362	0.770395	34.834	7.16e-07	6.61e-06
ENSMUSG00000029840	Mtpn	-0.412257	0.723422	-1.13568	8.24838	34.8029	7.2e-07	6.64e-06
ENSMUSG00000063887	Nlgn1	6.9095	2.72906	4.18044	2.65656	34.8011	7.2e-07	6.64e-06
ENSMUSG00000027177	Hipk3	0.614517	1.44578	-0.831261	5.93583	34.7765	7.24e-07	6.67e-06
ENSMUSG00000004530	Coro1c	-1.37138	-0.231095	-1.14028	6.12786	34.7562	7.27e-07	6.69e-06
ENSMUSG00000023960	Enpp5	1.85816	0.368157	1.49	5.13157	34.7529	7.27e-07	6.69e-06
ENSMUSG00000039221	Rpl22l1	0.188175	1.27609	-1.08792	7.50946	34.7497	7.28e-07	6.69e-06
ENSMUSG00000062939	Stat4	4.18136	8.34526	-4.16391	1.60855	34.741	7.29e-07	6.7e-06
ENSMUSG00000040659	Efhd2	-1.40993	0.588262	-1.9982	4.2587	34.7394	7.29e-07	6.7e-06
ENSMUSG00000050556	Kcnb1	2.66002	-5.31913	7.97915	0.869416	34.7359	7.3e-07	6.7e-06
ENSMUSG00000000861	Bcl11a	0.799756	-0.411941	1.2117	7.21534	34.7342	7.3e-07	6.7e-06
ENSMUSG00000014867	Surf4	-1.25704	-0.354925	-0.902117	6.73698	34.7116	7.34e-07	6.72e-06
ENSMUSG00000031168	Ebp	-2.12837	-1.24169	-0.886677	4.47646	34.6873	7.37e-07	6.75e-06
ENSMUSG00000026655	Fam107b	0.820315	1.58627	-0.765955	5.513	34.6735	7.39e-07	6.77e-06
ENSMUSG00000026235	Epha4	-0.702857	0.769099	-1.47196	6.73351	34.6553	7.42e-07	6.78e-06
ENSMUSG00000011884	Gltp	0.861002	1.5738	-0.712797	5.90542	34.655	7.42e-07	6.78e-06
ENSMUSG00000027709	Mccc1	1.55455	1.6859	-0.131356	4.78	34.6333	7.45e-07	6.81e-06
ENSMUSG00000047821	Trim16	-2.07818	0.0638967	-2.14207	4.1085	34.6301	7.46e-07	6.81e-06
ENSMUSG00000027630	Tbl1xr1	1.40989	0.858013	0.551874	6.25531	34.6178	7.48e-07	6.82e-06
ENSMUSG00000034993	Vat1	-3.00944	0.372576	-3.38202	2.61113	34.6084	7.49e-07	6.83e-06
ENSMUSG00000041763	Tpp2	-0.907981	0.476889	-1.38487	6.29504	34.5938	7.51e-07	6.85e-06
ENSMUSG00000022231	Sema5a	2.98942	-2.37752	5.36693	2.60958	34.5923	7.52e-07	6.85e-06
ENSMUSG00000038949	Cnst	2.04391	0.290566	1.75335	4.75322	34.5521	7.58e-07	6.9e-06
ENSMUSG00000028434	Epb41l4b	0.231289	-1.92378	2.15507	3.91012	34.5273	7.62e-07	6.92e-06
ENSMUSG00000030748	Il4ra	-0.597221	-1.45659	0.859369	5.90222	34.5259	7.62e-07	6.92e-06
ENSMUSG00000033417	Cacul1	-1.31146	0.0645309	-1.37599	5.55373	34.5094	7.65e-07	6.94e-06
ENSMUSG00000016024	Lbp	-2.0707	-4.57579	2.50508	2.4734	34.475	7.7e-07	6.99e-06
ENSMUSG00000037072	Selenof	-0.261987	2.01138	-2.27337	6.00724	34.4632	7.72e-07	7e-06
ENSMUSG00000030447	Cyfip1	-0.942575	0.150855	-1.09343	6.69683	34.4582	7.73e-07	7e-06
ENSMUSG00000030122	Ptms	-1.45117	-0.741469	-0.709698	6.23089	34.455	7.73e-07	7e-06
ENSMUSG00000017386	Traf4	-1.53078	-0.067898	-1.46288	5.07353	34.4421	7.75e-07	7.02e-06
ENSMUSG00000040511	Pvr	-2.45892	-0.165643	-2.29328	3.36945	34.429	7.77e-07	7.03e-06
ENSMUSG00000089901	NA	1.62205	-1.4032	3.02525	3.59983	34.426	7.78e-07	7.03e-06
ENSMUSG00000041920	Slc16a6	3.85121	0.399874	3.45134	3.94781	34.4192	7.79e-07	7.04e-06
ENSMUSG00000039745	Htatip2	-1.98361	0.491848	-2.47546	3.63416	34.4155	7.79e-07	7.04e-06
ENSMUSG00000025579	Gaa	0.949588	-0.789216	1.7388	5.19836	34.3923	7.83e-07	7.07e-06
ENSMUSG00000035283	Adrb1	5.83621	-1.92836	7.76457	1.08779	34.3618	7.88e-07	7.11e-06
ENSMUSG00000025571	Tnrc6c	1.83246	0.666735	1.16572	5.47813	34.3497	7.9e-07	7.12e-06
ENSMUSG00000070733	Fryl	1.22947	1.28305	-0.0535761	5.7287	34.2903	8e-07	7.2e-06
ENSMUSG00000025225	Nfkb2	1.50337	1.01334	0.49003	5.85215	34.2818	8.01e-07	7.21e-06
ENSMUSG00000034271	Jdp2	-0.352152	-2.12639	1.77424	3.8896	34.271	8.03e-07	7.21e-06
ENSMUSG00000025372	Baiap2	-1.04538	0.384724	-1.43011	5.77645	34.2704	8.03e-07	7.21e-06
ENSMUSG00000046785	Epm2aip1	0.698338	-0.8373	1.53564	5.94633	34.2704	8.03e-07	7.21e-06
ENSMUSG00000050199	Lgr4	0.723256	1.99224	-1.26898	4.95438	34.2668	8.04e-07	7.21e-06
ENSMUSG00000062647	Rpl7a	0.0316719	1.97355	-1.94188	7.80587	34.2655	8.04e-07	7.21e-06
ENSMUSG00000023175	Bsg	-1.10824	-0.995902	-0.112338	7.23034	34.2574	8.05e-07	7.22e-06
ENSMUSG00000004610	Etfb	0.623596	-1.01243	1.63602	5.69655	34.232	8.09e-07	7.25e-06
ENSMUSG00000051236	Msrb3	-1.47735	0.638497	-2.11584	4.47781	34.2139	8.12e-07	7.27e-06
ENSMUSG00000063065	Mapk3	-0.950043	-1.63189	0.681845	5.55087	34.2042	8.14e-07	7.28e-06
ENSMUSG00000035596	Mboat7	-0.596796	-1.68066	1.08386	5.66112	34.1929	8.16e-07	7.3e-06
ENSMUSG00000022285	Ywhaz	-0.944921	-0.331192	-0.613728	8.62821	34.1856	8.17e-07	7.3e-06
ENSMUSG00000020736	Nt5c	-2.0731	-0.359349	-1.71375	4.56075	34.1563	8.22e-07	7.34e-06
ENSMUSG00000020869	Lrrc59	-1.26332	-0.227675	-1.03564	6.43161	34.1293	8.27e-07	7.38e-06
ENSMUSG00000018166	Erbb3	-3.16939	-1.58527	-1.58412	3.42726	34.0883	8.34e-07	7.44e-06
ENSMUSG00000032336	Nptn	-1.04204	-1.18649	0.14445	6.83251	34.0437	8.41e-07	7.5e-06
ENSMUSG00000021662	Arhgef28	-2.97559	-2.44252	-0.533068	3.78182	34.0175	8.46e-07	7.53e-06
ENSMUSG00000020333	Acsl6	-4.42956	0.807277	-5.23684	1.97592	34.0143	8.46e-07	7.53e-06
ENSMUSG00000026750	Psmb7	-0.981721	0.671508	-1.65323	5.94462	34.0131	8.47e-07	7.53e-06
ENSMUSG00000021749	Fam3d	5.90734	-2.02515	7.93249	1.17134	34.012	8.47e-07	7.53e-06
ENSMUSG00000028792	Ak2	0.526004	1.28833	-0.762326	6.8594	34.0025	8.49e-07	7.53e-06
ENSMUSG00000025813	Homer2	1.42846	-1.98915	3.41761	3.14397	34.0024	8.49e-07	7.53e-06
ENSMUSG00000033209	Ttc28	1.26404	-0.186299	1.45034	6.22917	33.9678	8.55e-07	7.58e-06
ENSMUSG00000042460	C1galt1	-0.785573	1.24285	-2.02842	5.2004	33.9583	8.56e-07	7.59e-06
ENSMUSG00000120732	NA	-1.40099	-0.232533	-1.16846	5.94569	33.9529	8.57e-07	7.6e-06
ENSMUSG00000021285	Ppp1r13b	3.12405	-0.142836	3.26689	4.6738	33.946	8.59e-07	7.6e-06
ENSMUSG00000093930	Hmgcs1	-0.92256	-0.968819	0.0462589	7.99609	33.892	8.68e-07	7.68e-06
ENSMUSG00000033016	Nfatc1	1.65619	2.625	-0.96881	3.54935	33.8915	8.68e-07	7.68e-06
ENSMUSG00000033542	Arhgef5	-1.63351	-0.658064	-0.975447	6.22974	33.8891	8.69e-07	7.68e-06
ENSMUSG00000060548	Tnfrsf19	5.85851	2.08786	3.77065	2.65608	33.871	8.72e-07	7.7e-06
ENSMUSG00000026070	Il18r1	-5.79498	1.2139	-7.00888	1.28145	33.8523	8.75e-07	7.73e-06
ENSMUSG00000031647	Mfap3l	-4.48433	-1.88378	-2.60055	2.6039	33.8501	8.76e-07	7.73e-06
ENSMUSG00000017607	Tns4	0.841369	-7.07864	7.92001	1.48102	33.8313	8.79e-07	7.75e-06
ENSMUSG00000023068	Nus1	-0.970481	0.965742	-1.93622	5.92025	33.8194	8.81e-07	7.77e-06
ENSMUSG00000030059	Tmf1	-1.15619	-0.638899	-0.517293	7.24094	33.7768	8.89e-07	7.83e-06
ENSMUSG00000020848	Doc2b	3.85449	3.03201	0.822489	2.5937	33.7604	8.92e-07	7.85e-06
ENSMUSG00000020780	Srp68	1.25469	0.658746	0.595942	6.81929	33.7364	8.97e-07	7.89e-06
ENSMUSG00000054091	1810037I17Rik	0.266199	1.84396	-1.57776	6.00509	33.7129	9.01e-07	7.92e-06
ENSMUSG00000020460	Rps27a	-0.0580371	1.67485	-1.73289	7.83311	33.7111	9.02e-07	7.92e-06
ENSMUSG00000038366	Lasp1	-0.663685	0.507213	-1.1709	6.9269	33.7075	9.02e-07	7.92e-06
ENSMUSG00000022361	Zhx1	1.47303	-0.0169424	1.48997	6.02802	33.6939	9.05e-07	7.94e-06
ENSMUSG00000019832	Rab32	-2.45748	0.88766	-3.34514	2.88746	33.6826	9.07e-07	7.95e-06
ENSMUSG00000019846	Lama4	4.44471	-0.555577	5.00028	4.3991	33.6765	9.08e-07	7.96e-06
ENSMUSG00000024991	Eif3a	-0.647301	0.128753	-0.776055	9.48037	33.6727	9.09e-07	7.96e-06
ENSMUSG00000024188	Luc7l	1.23721	0.357908	0.879302	6.83213	33.6672	9.1e-07	7.96e-06
ENSMUSG00000036879	Phkb	1.11732	-0.485164	1.60248	5.54127	33.6618	9.11e-07	7.96e-06
ENSMUSG00000026042	Col5a2	-2.93164	-0.142653	-2.78899	2.78532	33.6253	9.18e-07	8.02e-06
ENSMUSG00000006931	P3h4	-1.6977	-1.47442	-0.223286	5.05275	33.5949	9.24e-07	8.07e-06
ENSMUSG00000034488	Edil3	-7.95816	-5.20735	-2.75081	0.693599	33.5739	9.28e-07	8.1e-06
ENSMUSG00000030562	Nox4	-2.93578	0.883818	-3.8196	2.44555	33.5658	9.29e-07	8.1e-06
ENSMUSG00000021194	Chga	5.42226	2.89822	2.52404	2.74265	33.5654	9.29e-07	8.1e-06
ENSMUSG00000051627	H1f4	0.287066	-0.809111	1.09618	6.92275	33.5634	9.3e-07	8.1e-06
ENSMUSG00000028618	Tmem59	-1.25166	-0.592588	-0.659075	7.51395	33.5612	9.3e-07	8.1e-06
ENSMUSG00000026116	Tmem131	1.2091	1.8819	-0.672802	4.92504	33.5506	9.32e-07	8.11e-06
ENSMUSG00000064210	Ano6	-1.73793	-0.911924	-0.826009	5.36194	33.549	9.33e-07	8.11e-06
ENSMUSG00000031442	Mcf2l	-1.29288	-3.09206	1.79919	4.351	33.5464	9.33e-07	8.11e-06
ENSMUSG00000028221	Pip4p2	-1.06933	0.502927	-1.57226	5.46709	33.538	9.35e-07	8.12e-06
ENSMUSG00000037972	Snn	1.19055	1.06034	0.130213	6.78777	33.4998	9.42e-07	8.18e-06
ENSMUSG00000052105	Mtcl1	2.02049	1.14144	0.879043	4.78676	33.4384	9.54e-07	8.28e-06
ENSMUSG00000022772	Senp5	-1.31934	-0.0918973	-1.22744	5.41211	33.4252	9.57e-07	8.29e-06
ENSMUSG00000004451	Ralb	-0.323375	1.08022	-1.40359	5.7917	33.423	9.57e-07	8.29e-06
ENSMUSG00000027829	Ccnl1	1.14598	0.455336	0.690647	7.00382	33.4081	9.6e-07	8.31e-06
ENSMUSG00000089917	Uckl1	-0.614965	2.50579	-3.12076	4.02071	33.4051	9.61e-07	8.31e-06
ENSMUSG00000042367	Gjb3	-7.35272	-5.41971	-1.93302	2.13708	33.3979	9.63e-07	8.32e-06
ENSMUSG00000017724	Etv4	-0.879525	-2.62812	1.74859	3.88652	33.3962	9.63e-07	8.32e-06
ENSMUSG00000022533	Atp13a3	-0.811378	0.561363	-1.37274	6.08766	33.3896	9.64e-07	8.33e-06
ENSMUSG00000052534	Pbx1	-0.978023	-0.877204	-0.10082	8.5278	33.359	9.7e-07	8.37e-06
ENSMUSG00000052479	A330008L17Rik	7.62343	2.91482	4.70861	0.685824	33.3459	9.73e-07	8.39e-06
ENSMUSG00000043668	Tox3	2.18612	0.69707	1.48905	4.54096	33.3304	9.76e-07	8.41e-06
ENSMUSG00000022026	Olfm4	7.81057	4.03702	3.77355	0.413267	33.3263	9.77e-07	8.42e-06
ENSMUSG00000058709	Egln2	0.486817	-1.08094	1.56776	5.45736	33.3154	9.79e-07	8.43e-06
ENSMUSG00000020766	Galk1	1.68191	0.894683	0.787224	5.16284	33.2881	9.85e-07	8.47e-06
ENSMUSG00000032352	Lrrc1	1.08707	-0.58696	1.67403	5.41679	33.2097	1e-06	8.61e-06
ENSMUSG00000009630	Ppp2cb	-2.3248	0.483068	-2.80787	3.39838	33.1866	1.01e-06	8.65e-06
ENSMUSG00000040268	Plekha1	-1.45735	0.557623	-2.01497	4.99074	33.1823	1.01e-06	8.65e-06
ENSMUSG00000013622	Atraid	0.46337	-0.872605	1.33598	6.02465	33.1624	1.01e-06	8.68e-06
ENSMUSG00000027469	Tpx2	1.17899	0.143587	1.03541	6.69048	33.1264	1.02e-06	8.74e-06
ENSMUSG00000022237	Ankrd33b	5.12818	3.56735	1.56083	1.95427	33.1099	1.02e-06	8.76e-06
ENSMUSG00000027012	Dync1i2	-0.95683	-0.526137	-0.430692	8.82836	33.1084	1.02e-06	8.76e-06
ENSMUSG00000031112	Stk26	1.29091	1.58693	-0.296015	5.26007	33.0381	1.04e-06	8.89e-06
ENSMUSG00000026939	Tmem141	-2.07651	-3.35446	1.27795	3.50215	33.0103	1.04e-06	8.94e-06
ENSMUSG00000032440	Tgfbr2	-0.320218	1.5463	-1.86651	4.82573	32.9815	1.05e-06	8.98e-06
ENSMUSG00000060126	Tpt1	-0.600357	0.747682	-1.34804	8.6431	32.9785	1.05e-06	8.98e-06
ENSMUSG00000022899	Slc15a2	1.02317	-3.24598	4.26914	2.86776	32.976	1.05e-06	8.98e-06
ENSMUSG00000037012	Hk1	-1.05465	-1.81649	0.761842	4.79938	32.9688	1.05e-06	8.99e-06
ENSMUSG00000020075	Ddx21	-0.889988	0.068362	-0.95835	7.72678	32.9482	1.06e-06	9.03e-06
ENSMUSG00000023044	Csad	-0.0547936	-1.08871	1.03392	6.87267	32.9196	1.06e-06	9.08e-06
ENSMUSG00000022747	St3gal6	2.49027	0.320435	2.16983	4.28934	32.8775	1.07e-06	9.15e-06
ENSMUSG00000042258	Isl1	0.738504	-0.703799	1.4423	6.9251	32.8674	1.08e-06	9.17e-06
ENSMUSG00000032372	Plscr2	-3.32477	0.775543	-4.10031	2.32384	32.8427	1.08e-06	9.21e-06
ENSMUSG00000028699	Tspan1	-3.67491	-4.87253	1.19762	2.91308	32.8336	1.08e-06	9.22e-06
ENSMUSG00000070056	Mfhas1	-0.308309	1.1645	-1.47281	5.92654	32.799	1.09e-06	9.28e-06
ENSMUSG00000036078	Sigmar1	-1.94744	-0.295446	-1.65199	4.1255	32.7906	1.09e-06	9.29e-06
ENSMUSG00000094018	S100a2	4.94112	4.90579	0.0353314	2.02953	32.7881	1.1e-06	9.29e-06
ENSMUSG00000046230	Vps13a	1.67676	1.57871	0.0980538	5.94746	32.7706	1.1e-06	9.32e-06
ENSMUSG00000021775	Nr1d2	-1.166	-1.72455	0.558549	5.00762	32.7673	1.1e-06	9.32e-06
ENSMUSG00000031939	Taf1d	0.158172	1.14124	-0.983068	6.75841	32.7534	1.1e-06	9.35e-06
ENSMUSG00000028194	Ddah1	-2.82148	1.07598	-3.89746	2.5824	32.71	1.11e-06	9.43e-06
ENSMUSG00000035873	Pawr	-2.19223	-0.300934	-1.8913	4.79242	32.6967	1.12e-06	9.45e-06
ENSMUSG00000009585	Apobec3	1.43871	0.272195	1.16651	7.27226	32.6701	1.12e-06	9.5e-06
ENSMUSG00000026202	Tuba4a	-1.63794	0.37225	-2.01019	5.67985	32.6497	1.13e-06	9.52e-06
ENSMUSG00000028552	Eps15	-1.10904	0.346604	-1.45564	5.35785	32.6488	1.13e-06	9.52e-06
ENSMUSG00000028149	Rap1gds1	-0.121534	1.96537	-2.0869	4.96685	32.6473	1.13e-06	9.52e-06
ENSMUSG00000032715	Trib3	-3.8638	0.868404	-4.7322	2.47083	32.627	1.13e-06	9.56e-06
ENSMUSG00000030718	Ppme1	-1.5462	-0.878652	-0.667549	5.53036	32.581	1.14e-06	9.65e-06
ENSMUSG00000022035	Ccdc25	-1.18056	0.129176	-1.30973	5.61719	32.5779	1.15e-06	9.65e-06
ENSMUSG00000022090	Pdlim2	-1.12625	3.75611	-4.88236	3.33901	32.5749	1.15e-06	9.65e-06
ENSMUSG00000028546	Elavl4	-2.87755	0.798441	-3.67599	2.64798	32.5571	1.15e-06	9.68e-06
ENSMUSG00000090919	Pabpc4l	2.68979	0.686923	2.00287	4.41209	32.5225	1.16e-06	9.75e-06
ENSMUSG00000081406	Rps6-ps4	-0.908867	1.36542	-2.27429	4.32841	32.5115	1.16e-06	9.76e-06
ENSMUSG00000078853	Igtp	3.53854	3.23738	0.301159	2.50286	32.5016	1.16e-06	9.78e-06
ENSMUSG00000028849	Map7d1	-1.43656	0.0875525	-1.52411	4.98513	32.4662	1.17e-06	9.85e-06
ENSMUSG00000021242	Npc2	-0.681774	-1.22495	0.543173	7.42011	32.4513	1.18e-06	9.87e-06
ENSMUSG00000033470	Cysltr2	7.67321	3.402	4.27121	0.542049	32.4392	1.18e-06	9.89e-06
ENSMUSG00000021670	Hmgcr	-1.08833	0.244992	-1.33332	6.02129	32.3991	1.19e-06	9.97e-06
ENSMUSG00000001986	Gria3	0.442357	-1.6272	2.06956	4.93166	32.3969	1.19e-06	9.97e-06
ENSMUSG00000023048	Prr13	-1.43488	-0.176216	-1.25866	5.76263	32.3832	1.19e-06	9.99e-06
ENSMUSG00000022742	Cpox	-0.00451604	1.44591	-1.45043	5.58492	32.3311	1.21e-06	1.01e-05
ENSMUSG00000010080	Epn3	-2.05009	-3.00599	0.955894	3.5751	32.3041	1.21e-06	1.02e-05
ENSMUSG00000010461	Eya4	1.18389	-0.0606134	1.2445	6.14996	32.2801	1.22e-06	1.02e-05
ENSMUSG00000020674	Pxdn	-0.886061	0.47605	-1.36211	5.75162	32.2752	1.22e-06	1.02e-05
ENSMUSG00000007908	Hmgcll1	-4.87586	1.24627	-6.12213	1.88732	32.238	1.23e-06	1.03e-05
ENSMUSG00000079559	Colca2	1.47967	-2.21967	3.69934	3.3032	32.2332	1.23e-06	1.03e-05
ENSMUSG00000023087	Noct	-2.41932	-0.498706	-1.92061	3.76507	32.2199	1.24e-06	1.03e-05
ENSMUSG00000020330	Hmmr	1.32214	0.427396	0.894748	6.25906	32.2101	1.24e-06	1.03e-05
ENSMUSG00000062014	Gmfb	-1.32672	-0.671221	-0.655502	6.01747	32.118	1.26e-06	1.05e-05
ENSMUSG00000038143	Stox2	1.47059	0.203296	1.2673	6.47192	32.0871	1.27e-06	1.06e-05
ENSMUSG00000028675	Pnrc2	1.20113	1.05588	0.145249	7.18929	32.0865	1.27e-06	1.06e-05
ENSMUSG00000034205	Loxl2	-1.71885	4.95569	-6.67453	2.79963	32.0806	1.27e-06	1.06e-05
ENSMUSG00000015759	Cnih1	-0.761468	0.501908	-1.26338	6.41739	32.0645	1.28e-06	1.06e-05
ENSMUSG00000007888	Crlf1	-2.76444	-5.75725	2.99281	2.03183	32.049	1.28e-06	1.06e-05
ENSMUSG00000021957	Tkt	-1.37912	-1.51735	0.138235	6.27903	32.0475	1.28e-06	1.06e-05
ENSMUSG00000025745	Hadha	0.561067	-0.513122	1.07419	7.49435	32.0409	1.29e-06	1.07e-05
ENSMUSG00000021390	Ogn	-4.81772	-2.49307	-2.32465	2.38975	31.9856	1.3e-06	1.08e-05
ENSMUSG00000032000	Birc3	1.81338	2.38215	-0.568775	3.93311	31.9843	1.3e-06	1.08e-05
ENSMUSG00000058586	Serhl	1.77864	-0.104638	1.88328	4.95719	31.983	1.3e-06	1.08e-05
ENSMUSG00000021098	4930447C04Rik	3.18378	3.0074	0.17638	2.6685	31.9493	1.31e-06	1.08e-05
ENSMUSG00000024664	Fads3	-5.03223	0.376403	-5.40863	1.57966	31.9474	1.31e-06	1.08e-05
ENSMUSG00000021116	Eif2s1	-0.893665	0.602786	-1.49645	5.7103	31.9427	1.31e-06	1.08e-05
ENSMUSG00000064127	Med14	-1.30452	-0.179502	-1.12502	5.54024	31.8863	1.33e-06	1.1e-05
ENSMUSG00000021509	Slc25a48	-4.5927	-0.253899	-4.3388	1.87427	31.873	1.33e-06	1.1e-05
ENSMUSG00000034903	Cobll1	1.66084	1.59993	0.0609126	4.75164	31.8505	1.34e-06	1.1e-05
ENSMUSG00000022336	Eif3e	0.361615	1.19705	-0.83543	8.17187	31.8145	1.35e-06	1.11e-05
ENSMUSG00000022575	Gsdmd	2.87603	1.62987	1.24616	3.42923	31.7964	1.36e-06	1.12e-05
ENSMUSG00000056749	Nfil3	-2.77104	0.681875	-3.45291	2.64008	31.7846	1.36e-06	1.12e-05
ENSMUSG00000028270	Gbp2	2.16068	2.71277	-0.552085	3.1133	31.7713	1.36e-06	1.12e-05
ENSMUSG00000033446	Lpar6	1.10076	-0.284089	1.38485	5.89364	31.7509	1.37e-06	1.13e-05
ENSMUSG00000039156	Stim2	-1.18534	-1.32845	0.143108	6.08293	31.7483	1.37e-06	1.13e-05
ENSMUSG00000057751	Megf6	4.81188	0.508366	4.30351	3.81776	31.7154	1.38e-06	1.13e-05
ENSMUSG00000008140	Emc10	-0.24128	-1.31193	1.07065	6.10725	31.7078	1.38e-06	1.13e-05
ENSMUSG00000052917	Senp7	1.57599	0.161618	1.41437	5.59051	31.666	1.4e-06	1.14e-05
ENSMUSG00000027016	Zfp385b	5.16795	1.14647	4.02148	3.14517	31.6554	1.4e-06	1.15e-05
ENSMUSG00000060572	Mfap2	2.84399	-2.09968	4.94367	2.46596	31.6531	1.4e-06	1.15e-05
ENSMUSG00000026211	Obsl1	2.15838	-0.083702	2.24209	4.39822	31.6413	1.4e-06	1.15e-05
ENSMUSG00000034201	Gas2l1	-1.61296	0.0827798	-1.69574	4.36667	31.6102	1.41e-06	1.16e-05
ENSMUSG00000031565	Fgfr1	-4.02384	-2.90827	-1.11558	3.28896	31.5788	1.42e-06	1.16e-05
ENSMUSG00000087497	2810001G20Rik	1.74848	-1.31718	3.06565	3.51019	31.5431	1.43e-06	1.17e-05
ENSMUSG00000030342	Cd9	-2.25423	-0.408103	-1.84613	5.97477	31.5427	1.43e-06	1.17e-05
ENSMUSG00000000340	Dbt	1.43883	0.251644	1.18719	5.65148	31.4928	1.45e-06	1.18e-05
ENSMUSG00000058173	Smco4	1.72893	-0.605477	2.33441	5.02144	31.4788	1.45e-06	1.19e-05
ENSMUSG00000021598	Med10	-0.461865	1.00695	-1.46881	5.88746	31.4704	1.46e-06	1.19e-05
ENSMUSG00000032038	St3gal4	-5.18662	-2.49043	-2.69619	2.1717	31.4413	1.47e-06	1.19e-05
ENSMUSG00000041700	Lhfpl1	1.03751	-3.08896	4.12647	2.42987	31.4347	1.47e-06	1.2e-05
ENSMUSG00000025383	Il23a	-3.7871	3.74489	-7.53199	1.21131	31.4194	1.47e-06	1.2e-05
ENSMUSG00000037379	Spon2	4.19291	-0.70807	4.90098	3.26789	31.409	1.48e-06	1.2e-05
ENSMUSG00000028479	Gne	-1.36154	-1.8761	0.514564	4.81524	31.3967	1.48e-06	1.2e-05
ENSMUSG00000021895	Arhgef3	-2.05365	-0.219252	-1.8344	3.68455	31.3846	1.48e-06	1.21e-05
ENSMUSG00000028413	B4galt1	-1.5465	0.112664	-1.65916	5.24432	31.383	1.48e-06	1.21e-05
ENSMUSG00000024769	Cdc42bpg	-2.5396	-0.793842	-1.74576	4.21186	31.3818	1.49e-06	1.21e-05
ENSMUSG00000021709	Erbin	0.633308	0.988894	-0.355586	7.66972	31.3775	1.49e-06	1.21e-05
ENSMUSG00000031285	Dcx	-0.546377	-4.45741	3.91103	2.06736	31.3647	1.49e-06	1.21e-05
ENSMUSG00000109509	NA	-1.0455	0.120402	-1.1659	7.00627	31.3516	1.5e-06	1.21e-05
ENSMUSG00000058407	Txndc9	-1.11729	-0.199483	-0.917805	6.46868	31.3479	1.5e-06	1.21e-05
ENSMUSG00000026153	Fam135a	-1.55964	-0.32125	-1.23839	4.79114	31.3409	1.5e-06	1.21e-05
ENSMUSG00000062382	Ftl1-ps2	-2.41601	2.05815	-4.47416	3.42736	31.326	1.5e-06	1.22e-05
ENSMUSG00000037649	H2-DMa	5.46601	1.32633	4.13969	2.94058	31.316	1.51e-06	1.22e-05
ENSMUSG00000016427	Ndufa1	0.369019	1.72601	-1.35699	5.88758	31.314	1.51e-06	1.22e-05
ENSMUSG00000021198	Unc79	6.45993	3.14309	3.31684	1.75837	31.3021	1.51e-06	1.22e-05
ENSMUSG00000057363	Uxs1	-1.89454	-1.29904	-0.595496	4.62675	31.2801	1.52e-06	1.23e-05
ENSMUSG00000037266	Rsrp1	1.44274	1.03212	0.410621	6.92702	31.2716	1.52e-06	1.23e-05
ENSMUSG00000020185	E2f7	1.83967	1.65754	0.182134	4.29849	31.2406	1.53e-06	1.23e-05
ENSMUSG00000040690	Col16a1	2.79261	1.50984	1.28277	3.55766	31.2297	1.54e-06	1.24e-05
ENSMUSG00000032017	Grik4	0.878257	-3.17242	4.05068	2.50651	31.2232	1.54e-06	1.24e-05
ENSMUSG00000020634	Ubxn2a	-1.37618	-0.6459	-0.730278	5.66636	31.201	1.55e-06	1.24e-05
ENSMUSG00000001576	Ergic1	-1.05813	-0.993243	-0.064884	6.68054	31.1746	1.55e-06	1.25e-05
ENSMUSG00000027386	Fbln7	4.3369	-1.62213	5.95902	2.74505	31.1545	1.56e-06	1.25e-05
ENSMUSG00000047067	Dusp28	2.37958	1.9102	0.469375	3.49152	31.1104	1.58e-06	1.27e-05
ENSMUSG00000033102	Cdc14b	1.24683	0.948539	0.298293	5.84864	31.098	1.58e-06	1.27e-05
ENSMUSG00000044279	Crb3	-8.41519	-5.84989	-2.5653	1.01483	31.0898	1.58e-06	1.27e-05
ENSMUSG00000070639	Lrrc8b	-0.186882	2.5297	-2.71658	4.1096	31.065	1.59e-06	1.28e-05
ENSMUSG00000033581	Igf2bp2	-0.295969	0.821722	-1.11769	6.9164	31.0316	1.6e-06	1.29e-05
ENSMUSG00000001270	Ckb	-7.45872	-5.71803	-1.74069	1.47528	31.0304	1.61e-06	1.29e-05
ENSMUSG00000023832	Acat2	-0.711178	-1.5077	0.796519	5.98464	31.0116	1.61e-06	1.29e-05
ENSMUSG00000048387	Osr1	-7.85704	-4.12891	-3.72812	0.268865	31.0102	1.61e-06	1.29e-05
ENSMUSG00000120741	NA	-1.77077	-2.13312	0.362351	4.5767	30.9804	1.62e-06	1.3e-05
ENSMUSG00000029064	Gnb1	-1.00982	-0.462472	-0.547343	7.97564	30.9636	1.63e-06	1.3e-05
ENSMUSG00000030087	Klf15	8.18791	1.7045	6.48341	1.40303	30.957	1.63e-06	1.3e-05
ENSMUSG00000032839	Trpc1	1.73838	4.2601	-2.52173	2.66307	30.9436	1.64e-06	1.31e-05
ENSMUSG00000025203	Scd2	-0.606514	0.253697	-0.860211	8.91799	30.8704	1.66e-06	1.33e-05
ENSMUSG00000000001	Gnai3	-0.425129	1.10129	-1.52642	5.92139	30.8508	1.67e-06	1.33e-05
ENSMUSG00000039157	Fam102a	-1.25571	-2.3339	1.07819	4.12607	30.8506	1.67e-06	1.33e-05
ENSMUSG00000068270	Shroom4	-1.98489	0.154389	-2.13928	3.4775	30.8424	1.67e-06	1.33e-05
ENSMUSG00000037108	Zcwpw1	4.33567	-0.274942	4.61061	3.42659	30.8288	1.68e-06	1.34e-05
ENSMUSG00000021252	Erg28	-1.04858	-1.38503	0.336449	5.57699	30.8282	1.68e-06	1.34e-05
ENSMUSG00000031490	Eif4ebp1	-1.69991	0.244065	-1.94397	4.21197	30.8043	1.69e-06	1.34e-05
ENSMUSG00000021411	Pxdc1	-4.07754	2.62417	-6.70171	1.92658	30.7526	1.71e-06	1.36e-05
ENSMUSG00000005846	Rsl1d1	-0.691391	0.513964	-1.20536	7.26091	30.7418	1.71e-06	1.36e-05
ENSMUSG00000005803	Sqor	-3.86845	-1.03685	-2.8316	2.45291	30.7297	1.72e-06	1.36e-05
ENSMUSG00000017561	Crlf3	0.950619	1.83808	-0.887459	4.80879	30.7217	1.72e-06	1.36e-05
ENSMUSG00000029722	Agfg2	-0.419147	-1.57929	1.16014	4.91612	30.7101	1.72e-06	1.37e-05
ENSMUSG00000021710	Nln	-1.84864	-0.619793	-1.22885	4.61992	30.7094	1.72e-06	1.37e-05
ENSMUSG00000045294	Insig1	-2.14281	-2.22703	0.0842129	4.7876	30.7064	1.73e-06	1.37e-05
ENSMUSG00000063273	Naa15	-0.154221	0.860639	-1.01486	7.55185	30.6995	1.73e-06	1.37e-05
ENSMUSG00000022272	Myo10	0.867412	1.16455	-0.29714	7.5241	30.6906	1.73e-06	1.37e-05
ENSMUSG00000038379	Ttk	1.41287	-0.299526	1.71239	5.14881	30.6794	1.74e-06	1.37e-05
ENSMUSG00000041133	Smc1a	0.738635	-0.131505	0.87014	8.45632	30.6656	1.74e-06	1.37e-05
ENSMUSG00000078954	Arhgap8	1.83201	2.08442	-0.252413	3.99418	30.6652	1.74e-06	1.37e-05
ENSMUSG00000039686	Zer1	1.60833	-0.663315	2.27165	4.36799	30.6417	1.75e-06	1.38e-05
ENSMUSG00000035621	Midn	-1.04744	-1.15155	0.104108	7.22393	30.6378	1.75e-06	1.38e-05
ENSMUSG00000022885	St6gal1	-5.0915	-2.84838	-2.24311	3.02937	30.6009	1.77e-06	1.39e-05
ENSMUSG00000029528	Pxn	-1.27056	-1.51429	0.243736	5.51693	30.5799	1.78e-06	1.4e-05
ENSMUSG00000048701	Ccdc6	0.879889	1.24775	-0.367866	6.77822	30.5601	1.78e-06	1.4e-05
ENSMUSG00000029642	Polr1d	-0.895287	0.411436	-1.30672	6.26987	30.5582	1.78e-06	1.4e-05
ENSMUSG00000032462	Pik3cb	-3.20322	-0.905889	-2.29733	3.27742	30.5101	1.8e-06	1.42e-05
ENSMUSG00000047446	Arl4a	1.39253	0.408655	0.983873	5.90575	30.4984	1.81e-06	1.42e-05
ENSMUSG00000034210	Efcab14	1.1631	0.500086	0.663012	6.71844	30.4821	1.82e-06	1.43e-05
ENSMUSG00000024660	Incenp	1.15222	-0.228771	1.381	5.9002	30.4605	1.82e-06	1.43e-05
ENSMUSG00000031834	Pik3r2	0.809205	-1.04526	1.85447	5.11916	30.4425	1.83e-06	1.44e-05
ENSMUSG00000022637	Cblb	0.898757	2.43137	-1.53261	4.43262	30.4388	1.83e-06	1.44e-05
ENSMUSG00000023904	Hcfc1r1	-1.24409	-0.566366	-0.67772	6.36343	30.4348	1.83e-06	1.44e-05
ENSMUSG00000024164	C3	1.74949	-2.40532	4.15481	2.78437	30.4213	1.84e-06	1.44e-05
ENSMUSG00000019590	Cyb561	-2.10412	-1.91841	-0.185714	4.20545	30.4037	1.85e-06	1.45e-05
ENSMUSG00000028173	Wls	-0.984086	-0.293974	-0.690112	7.51675	30.3725	1.86e-06	1.45e-05
ENSMUSG00000025702	Marchf8	-2.01689	-2.08416	0.0672685	4.34533	30.3721	1.86e-06	1.45e-05
ENSMUSG00000000416	Cttnbp2	-0.408771	-2.49346	2.08469	3.37967	30.3705	1.86e-06	1.45e-05
ENSMUSG00000016194	Hsd11b1	-4.17728	-2.50285	-1.67442	2.94904	30.3596	1.87e-06	1.46e-05
ENSMUSG00000000738	Spg7	-1.44814	-0.630362	-0.817773	5.34818	30.3485	1.87e-06	1.46e-05
ENSMUSG00000003228	Grk5	2.73164	2.01548	0.716157	3.5374	30.3419	1.87e-06	1.46e-05
ENSMUSG00000041481	Serpina3g	4.27412	1.94917	2.32495	2.89268	30.3345	1.88e-06	1.46e-05
ENSMUSG00000097804	Gm16685	2.19641	0.758828	1.43759	4.31762	30.3216	1.88e-06	1.47e-05
ENSMUSG00000028832	Stmn1	1.22298	-0.147815	1.3708	6.71576	30.3087	1.89e-06	1.47e-05
ENSMUSG00000031209	Heph	3.35512	-0.431988	3.78711	3.52079	30.3027	1.89e-06	1.47e-05
ENSMUSG00000006699	Cdc42	-0.650023	0.355876	-1.0059	8.4388	30.299	1.89e-06	1.47e-05
ENSMUSG00000027452	Acss1	4.81956	-2.70013	7.51968	0.68899	30.2952	1.89e-06	1.47e-05
ENSMUSG00000039801	Cplane1	0.76035	1.65964	-0.899286	4.93326	30.2932	1.89e-06	1.47e-05
ENSMUSG00000034295	Fhod3	-1.91436	-5.16125	3.24688	2.04452	30.2925	1.89e-06	1.47e-05
ENSMUSG00000023206	Il15ra	3.75876	3.26674	0.492024	2.81031	30.2844	1.9e-06	1.47e-05
ENSMUSG00000041556	Fbxo2	-3.80923	-3.1872	-0.622033	3.44704	30.283	1.9e-06	1.47e-05
ENSMUSG00000029763	Exoc4	-1.15296	-0.611209	-0.54175	6.92636	30.2593	1.91e-06	1.48e-05
ENSMUSG00000003847	Nfat5	-0.292461	1.12335	-1.41581	6.32393	30.2285	1.92e-06	1.49e-05
ENSMUSG00000056493	Foxk1	-0.0175172	2.29013	-2.30765	4.01892	30.2226	1.92e-06	1.49e-05
ENSMUSG00000069862	NA	-1.0086	0.100964	-1.10956	7.57068	30.1615	1.95e-06	1.51e-05
ENSMUSG00000036459	Wtip	-1.34807	0.0726279	-1.4207	5.27737	30.1221	1.97e-06	1.52e-05
ENSMUSG00000041301	Cftr	-0.83681	-2.781	1.94419	3.1773	30.1081	1.98e-06	1.53e-05
ENSMUSG00000026764	Kif5c	-1.31663	-2.33816	1.02153	4.08243	30.0984	1.98e-06	1.53e-05
ENSMUSG00000039883	Lrrc17	1.28505	1.34809	-0.0630326	5.41838	30.0972	1.98e-06	1.53e-05
ENSMUSG00000032300	1700017B05Rik	-2.16881	-1.75455	-0.414251	4.27002	30.0845	1.99e-06	1.53e-05
ENSMUSG00000120012	NA	0.844737	-1.0772	1.92193	4.74313	30.0785	1.99e-06	1.53e-05
ENSMUSG00000030545	Pex11a	0.495711	-1.32202	1.81773	4.50124	30.0717	1.99e-06	1.54e-05
ENSMUSG00000020863	Luc7l3	0.680981	-0.137754	0.818735	8.83628	30.0688	1.99e-06	1.54e-05
ENSMUSG00000039395	Mreg	4.77101	3.73395	1.03706	2.60941	30.0663	1.99e-06	1.54e-05
ENSMUSG00000066043	Phactr4	-1.4096	-0.629019	-0.780578	6.0552	30.0307	2.01e-06	1.55e-05
ENSMUSG00000086308	G630016G05Rik	0.201421	-1.91306	2.11448	3.60143	30.0127	2.02e-06	1.55e-05
ENSMUSG00000066357	Wdr6	0.0759007	-0.90711	0.983011	7.26824	30.0057	2.02e-06	1.55e-05
ENSMUSG00000044349	Snhg11	4.58386	4.16597	0.417885	2.07178	29.9699	2.04e-06	1.57e-05
ENSMUSG00000066551	Hmgb1	0.827241	0.0327468	0.794494	8.47209	29.9674	2.04e-06	1.57e-05
ENSMUSG00000007476	Lrrc8a	-1.79071	-0.919104	-0.87161	4.93788	29.9629	2.04e-06	1.57e-05
ENSMUSG00000000296	Tpd52l1	-2.55777	-1.64474	-0.913026	3.9344	29.9522	2.05e-06	1.57e-05
ENSMUSG00000022435	Upk3a	2.46481	-4.68523	7.15004	1.4772	29.9342	2.06e-06	1.58e-05
ENSMUSG00000035692	Isg15	2.80153	5.19431	-2.39278	2.81844	29.9158	2.06e-06	1.58e-05
ENSMUSG00000020737	Jpt1	-1.4477	-0.326768	-1.12093	5.94765	29.905	2.07e-06	1.58e-05
ENSMUSG00000027298	Tyro3	-2.36745	-2.82601	0.458555	3.68851	29.8934	2.07e-06	1.59e-05
ENSMUSG00000022257	Laptm4b	-0.177636	-1.0079	0.830261	7.12885	29.8667	2.09e-06	1.6e-05
ENSMUSG00000026315	Serpinb8	-5.28713	-1.42277	-3.86437	1.68204	29.8493	2.1e-06	1.6e-05
ENSMUSG00000015733	Capza2	-0.856675	0.579841	-1.43652	6.64859	29.847	2.1e-06	1.6e-05
ENSMUSG00000061983	Rps12	-0.204216	0.557319	-0.761535	10.7491	29.8451	2.1e-06	1.6e-05
ENSMUSG00000018377	Vezf1	0.725578	-0.229778	0.955356	7.87418	29.8446	2.1e-06	1.6e-05
ENSMUSG00000030207	Fam234b	2.18807	-0.0769736	2.26504	4.34553	29.8279	2.11e-06	1.61e-05
ENSMUSG00000041238	Rbbp8	0.511818	-0.471543	0.983361	7.66689	29.7697	2.13e-06	1.63e-05
ENSMUSG00000037613	Tnfrsf23	-4.46432	1.12537	-5.58968	1.45453	29.7619	2.14e-06	1.63e-05
ENSMUSG00000002602	Axl	-1.78487	-1.59473	-0.190141	4.66832	29.7559	2.14e-06	1.63e-05
ENSMUSG00000048332	Lhfp	-5.58365	-2.26006	-3.32359	2.0271	29.7466	2.15e-06	1.63e-05
ENSMUSG00000015671	Psma2	-0.329845	0.878993	-1.20884	7.74564	29.7315	2.15e-06	1.64e-05
ENSMUSG00000006519	Cyba	-1.371	1.00216	-2.37316	4.11177	29.7232	2.16e-06	1.64e-05
ENSMUSG00000028435	Aqp3	-2.3667	-1.64025	-0.726453	4.33479	29.723	2.16e-06	1.64e-05
ENSMUSG00000028249	Sdcbp	-0.888126	0.510046	-1.39817	7.04629	29.7066	2.17e-06	1.64e-05
ENSMUSG00000037824	Tspan14	-0.217972	1.95046	-2.16843	5.42649	29.7032	2.17e-06	1.64e-05
ENSMUSG00000034684	Sema3f	-0.868522	-1.92061	1.05209	4.60421	29.6842	2.18e-06	1.65e-05
ENSMUSG00000018398	Septin8	0.688374	1.47252	-0.78415	5.5598	29.6714	2.18e-06	1.66e-05
ENSMUSG00000014547	Wdfy2	0.979559	-0.792511	1.77207	5.19245	29.6678	2.19e-06	1.66e-05
ENSMUSG00000050812	Ecpas	0.8402	1.08301	-0.242808	6.57812	29.6453	2.2e-06	1.66e-05
ENSMUSG00000047963	Stbd1	-2.92194	0.394636	-3.31657	2.4488	29.5979	2.22e-06	1.68e-05
ENSMUSG00000059456	Ptk2b	-4.77675	-1.70718	-3.06957	2.04026	29.5965	2.22e-06	1.68e-05
ENSMUSG00000037104	Socs5	-0.728382	-1.8149	1.08652	4.58635	29.5925	2.22e-06	1.68e-05
ENSMUSG00000032643	Fhl3	-3.23633	-1.34059	-1.89575	2.95623	29.5816	2.23e-06	1.68e-05
ENSMUSG00000026155	Smap1	0.319662	1.00804	-0.688376	7.57693	29.5757	2.23e-06	1.68e-05
ENSMUSG00000020964	Sel1l	-0.272127	-1.05963	0.787501	6.786	29.5757	2.23e-06	1.68e-05
ENSMUSG00000029304	Spp1	-8.58238	-3.00585	-5.57654	1.7429	29.5387	2.25e-06	1.7e-05
ENSMUSG00000070934	Rraga	-0.543472	1.11647	-1.65994	6.83432	29.4935	2.27e-06	1.72e-05
ENSMUSG00000029223	Uchl1	-5.28151	-1.55319	-3.72833	2.00094	29.4708	2.29e-06	1.72e-05
ENSMUSG00000030824	Nucb1	-0.843345	-1.61752	0.774174	5.75619	29.4703	2.29e-06	1.72e-05
ENSMUSG00000018761	Mpdu1	-1.0153	-1.52669	0.511389	5.48449	29.4537	2.3e-06	1.73e-05
ENSMUSG00000038204	Asb10	6.92555	-0.454888	7.38044	1.32547	29.4477	2.3e-06	1.73e-05
ENSMUSG00000025959	Klf7	-1.08188	-0.0340432	-1.04784	6.18278	29.4256	2.31e-06	1.74e-05
ENSMUSG00000024063	Lbh	0.239682	1.59948	-1.3598	4.93794	29.4249	2.31e-06	1.74e-05
ENSMUSG00000027546	Atp9a	-1.85084	-2.39723	0.546393	4.71475	29.349	2.35e-06	1.77e-05
ENSMUSG00000042961	Egflam	6.10896	2.23166	3.8773	2.28148	29.3351	2.36e-06	1.77e-05
ENSMUSG00000031751	Amfr	-1.38719	-0.271779	-1.11541	5.3048	29.3336	2.36e-06	1.77e-05
ENSMUSG00000029149	Krtcap3	-1.96636	-0.439771	-1.52659	3.91226	29.3319	2.36e-06	1.77e-05
ENSMUSG00000047415	Gpr68	6.73422	2.92902	3.8052	1.47335	29.3217	2.37e-06	1.77e-05
ENSMUSG00000036199	Ndufa13	-0.175717	-1.04186	0.866142	6.77123	29.3123	2.37e-06	1.78e-05
ENSMUSG00000031808	Slc27a1	-0.0336642	-2.10228	2.06862	3.66959	29.2982	2.38e-06	1.78e-05
ENSMUSG00000022261	Sdc2	-1.42322	-1.23819	-0.185038	5.49912	29.2851	2.39e-06	1.79e-05
ENSMUSG00000031066	Usp11	2.01634	0.406642	1.6097	4.68057	29.2752	2.39e-06	1.79e-05
ENSMUSG00000019320	Noxo1	-1.57112	-3.66697	2.09585	2.89584	29.2688	2.4e-06	1.79e-05
ENSMUSG00000026817	Ak1	-7.16857	-5.10841	-2.06016	1.18016	29.2685	2.4e-06	1.79e-05
ENSMUSG00000026833	Olfm1	-0.645834	-2.20372	1.55789	3.9747	29.2565	2.4e-06	1.79e-05
ENSMUSG00000074364	Ehd2	-2.42693	1.05094	-3.47787	2.71369	29.2346	2.42e-06	1.8e-05
ENSMUSG00000028458	Tesk1	-1.58713	-1.06867	-0.518465	5.20489	29.2341	2.42e-06	1.8e-05
ENSMUSG00000078154	Gm12184	-1.21041	-0.976307	-0.234105	6.38356	29.2294	2.42e-06	1.8e-05
ENSMUSG00000097636	NA	-2.88671	4.12346	-7.01017	1.5694	29.2211	2.42e-06	1.81e-05
ENSMUSG00000028796	Phc2	-0.397758	1.11797	-1.51573	5.52229	29.2035	2.43e-06	1.81e-05
ENSMUSG00000046658	Zfp316	0.916704	-1.53349	2.45019	4.17508	29.1519	2.46e-06	1.83e-05
ENSMUSG00000028426	Rad23b	-0.908019	-0.0302519	-0.877767	7.65775	29.1279	2.48e-06	1.84e-05
ENSMUSG00000026500	Cox20	1.00801	0.0581698	0.949836	6.99274	29.0724	2.51e-06	1.86e-05
ENSMUSG00000042298	Ttc19	-2.78062	-2.08182	-0.698798	3.62402	29.0682	2.51e-06	1.86e-05
ENSMUSG00000031273	Col4a6	-0.264581	-3.06532	2.80074	2.62601	29.0674	2.51e-06	1.86e-05
ENSMUSG00000023307	Marchf5	-0.232616	0.923144	-1.15576	6.61902	29.0669	2.51e-06	1.86e-05
ENSMUSG00000025915	Sgk3	2.11749	2.12976	-0.012275	3.50323	29.0552	2.52e-06	1.87e-05
ENSMUSG00000052539	Magi3	-1.64491	-0.916362	-0.728546	4.95182	29.0387	2.53e-06	1.87e-05
ENSMUSG00000032667	Pon2	-1.1232	0.747612	-1.87081	4.82033	29.034	2.53e-06	1.88e-05
ENSMUSG00000057110	Cntrl	1.5178	0.817868	0.699933	5.6763	29.0034	2.55e-06	1.89e-05
ENSMUSG00000050931	Sgms2	-3.66835	-2.81121	-0.85714	3.64784	29.0009	2.55e-06	1.89e-05
ENSMUSG00000038332	Sesn1	3.16343	-0.203523	3.36695	4.18666	28.9992	2.55e-06	1.89e-05
ENSMUSG00000028795	Ccdc28b	2.95283	-0.772413	3.72524	3.49005	28.987	2.56e-06	1.89e-05
ENSMUSG00000001418	Glmp	-1.68673	-0.854994	-0.831734	4.96704	28.9838	2.56e-06	1.89e-05
ENSMUSG00000032504	Pdcd6ip	-0.737719	0.244011	-0.981729	7.44012	28.9834	2.56e-06	1.89e-05
ENSMUSG00000031297	Slc7a3	-4.58624	2.66043	-7.24666	0.979489	28.9772	2.57e-06	1.89e-05
ENSMUSG00000027248	Pdia3	-0.896763	-0.399651	-0.497112	9.0325	28.975	2.57e-06	1.89e-05
ENSMUSG00000023088	Abcc1	0.198643	2.22991	-2.03126	4.05766	28.9684	2.57e-06	1.9e-05
ENSMUSG00000021792	Prxl2a	-1.74928	-1.83643	0.0871472	4.38856	28.9459	2.58e-06	1.9e-05
ENSMUSG00000047443	Erfe	-5.91663	-0.756838	-5.15979	1.44955	28.9437	2.59e-06	1.9e-05
ENSMUSG00000025036	Sfxn2	1.87432	0.754818	1.1195	4.96855	28.9383	2.59e-06	1.91e-05
ENSMUSG00000096215	Smim22	-1.72675	-2.04283	0.316076	4.31109	28.9229	2.6e-06	1.91e-05
ENSMUSG00000024425	Ndfip1	-0.751534	-0.971852	0.220317	7.97559	28.9218	2.6e-06	1.91e-05
ENSMUSG00000055296	Tmem245	-1.01353	0.473527	-1.48705	5.17314	28.8791	2.63e-06	1.93e-05
ENSMUSG00000070780	Rbm47	-0.781731	0.130207	-0.911938	7.39055	28.8557	2.64e-06	1.94e-05
ENSMUSG00000064023	Klk8	-3.70323	0.23478	-3.93801	1.89173	28.8493	2.64e-06	1.94e-05
ENSMUSG00000033184	Tmed7	-0.505013	1.25295	-1.75796	5.22688	28.8484	2.64e-06	1.94e-05
ENSMUSG00000055612	Cdca7	2.55729	1.17544	1.38185	3.94174	28.8414	2.65e-06	1.94e-05
ENSMUSG00000006369	Fbln1	2.13352	-0.47887	2.61239	4.233	28.807	2.67e-06	1.96e-05
ENSMUSG00000040432	Ltb4r2	4.32495	-3.09173	7.41668	1.23884	28.7781	2.69e-06	1.97e-05
ENSMUSG00000063450	Syne2	-1.80304	-1.79193	-0.0111111	6.86182	28.7573	2.7e-06	1.98e-05
ENSMUSG00000062661	Ncs1	-0.771539	2.32743	-3.09896	3.55017	28.7471	2.71e-06	1.98e-05
ENSMUSG00000056492	Adgrf5	0.699874	-1.66153	2.36141	3.73924	28.7436	2.71e-06	1.98e-05
ENSMUSG00000026463	Atp2b4	1.38743	1.29797	0.0894631	5.29556	28.7283	2.72e-06	1.99e-05
ENSMUSG00000029672	Fam3c	-1.39047	-1.03678	-0.35369	6.58647	28.6994	2.74e-06	2e-05
ENSMUSG00000039153	Runx2	-4.96057	-4.58697	-0.373603	3.39468	28.6893	2.75e-06	2.01e-05
ENSMUSG00000028456	Unc13b	-3.4479	-3.12918	-0.318724	3.62705	28.6836	2.75e-06	2.01e-05
ENSMUSG00000051367	Six1	-0.255027	-0.930901	0.675874	7.95033	28.6521	2.77e-06	2.02e-05
ENSMUSG00000030086	Chchd6	2.05454	1.00807	1.04647	4.77012	28.6384	2.78e-06	2.03e-05
ENSMUSG00000109324	Prmt1	-0.977706	-1.43198	0.454276	7.65414	28.6161	2.79e-06	2.04e-05
ENSMUSG00000070802	Pnma8b	5.70717	1.05561	4.65156	3.53969	28.6092	2.8e-06	2.04e-05
ENSMUSG00000027695	Pld1	2.15457	1.64575	0.508822	3.73586	28.604	2.8e-06	2.04e-05
ENSMUSG00000064326	Siva1	1.32646	0.611896	0.714563	6.16543	28.5978	2.81e-06	2.04e-05
ENSMUSG00000038503	Mesd	0.134042	-1.06883	1.20287	6.15001	28.5918	2.81e-06	2.04e-05
ENSMUSG00000028755	Cda	-7.22025	-5.73294	-1.48731	2.01735	28.5782	2.82e-06	2.05e-05
ENSMUSG00000042268	Slc26a9	-7.84673	-3.60339	-4.24334	0.0705244	28.5682	2.83e-06	2.05e-05
ENSMUSG00000022523	Fgf12	2.3575	-1.46742	3.82491	3.3261	28.5492	2.84e-06	2.06e-05
ENSMUSG00000027778	Ift80	2.33694	0.419348	1.91759	4.36858	28.4827	2.88e-06	2.09e-05
ENSMUSG00000121067	NA	2.29276	2.34087	-0.0481148	3.46116	28.4538	2.9e-06	2.11e-05
ENSMUSG00000049624	Slc17a5	-2.92442	-0.634663	-2.28976	2.81947	28.4297	2.92e-06	2.12e-05
ENSMUSG00000038481	Cdk19	-1.4167	-0.369654	-1.04705	5.14926	28.3804	2.95e-06	2.14e-05
ENSMUSG00000006304	Arpc2	-0.583393	0.245081	-0.828474	8.91687	28.3755	2.96e-06	2.14e-05
ENSMUSG00000056091	St3gal5	-1.59501	-2.00302	0.408003	4.50788	28.3734	2.96e-06	2.14e-05
ENSMUSG00000052914	Cyp2j6	-2.19195	-0.0588461	-2.13311	3.64493	28.3674	2.96e-06	2.14e-05
ENSMUSG00000033629	Hacd3	-1.22455	-1.08803	-0.136515	5.90669	28.3597	2.97e-06	2.15e-05
ENSMUSG00000012443	Kif11	1.53724	0.35489	1.18235	5.5395	28.349	2.98e-06	2.15e-05
ENSMUSG00000050148	Ubqln2	0.276825	1.23997	-0.963145	6.12501	28.347	2.98e-06	2.15e-05
ENSMUSG00000066129	Kndc1	7.40912	0.889676	6.51944	1.20367	28.3435	2.98e-06	2.15e-05
ENSMUSG00000020101	Vsir	-0.364417	-3.88851	3.52409	2.07959	28.3056	3.01e-06	2.17e-05
ENSMUSG00000026620	Mark1	1.77329	0.782686	0.990602	4.72093	28.3016	3.01e-06	2.17e-05
ENSMUSG00000023968	Crip3	8.66697	0.811026	7.85594	4.62662	28.2802	3.03e-06	2.18e-05
ENSMUSG00000025907	Rb1cc1	-0.987604	-0.214557	-0.773047	7.44027	28.2362	3.06e-06	2.2e-05
ENSMUSG00000021009	Ptpn21	-1.66026	0.29586	-1.95612	4.13684	28.2322	3.06e-06	2.2e-05
ENSMUSG00000035246	Pcyt1b	-3.95201	-4.2058	0.253792	3.65955	28.2307	3.06e-06	2.2e-05
ENSMUSG00000025025	Mxi1	-1.14069	-0.00940792	-1.13128	5.5705	28.2056	3.08e-06	2.22e-05
ENSMUSG00000039873	Neurl2	5.24576	2.16501	3.08075	2.33201	28.2031	3.08e-06	2.22e-05
ENSMUSG00000017716	Birc5	1.28273	-0.0312453	1.31398	5.83747	28.1797	3.1e-06	2.23e-05
ENSMUSG00000058835	Abi1	-0.767331	0.490606	-1.25794	6.13959	28.1795	3.1e-06	2.23e-05
ENSMUSG00000003779	Kif20a	1.7899	0.740095	1.0498	4.99119	28.1679	3.11e-06	2.23e-05
ENSMUSG00000041995	Zbed3	1.84874	1.58734	0.261402	4.49915	28.14	3.13e-06	2.25e-05
ENSMUSG00000044037	Als2cl	-1.67959	2.09853	-3.77811	2.92326	28.1345	3.13e-06	2.25e-05
ENSMUSG00000022309	Angpt1	1.50022	-0.731763	2.23199	4.20865	28.1311	3.14e-06	2.25e-05
ENSMUSG00000022018	Rgcc	6.25256	3.36943	2.88314	2.49643	28.1194	3.14e-06	2.25e-05
ENSMUSG00000047496	Rnf152	-5.1829	-4.29553	-0.887372	3.14163	28.1088	3.15e-06	2.26e-05
ENSMUSG00000021843	Ktn1	-0.830965	-0.137739	-0.693226	9.10113	28.0834	3.17e-06	2.27e-05
ENSMUSG00000020888	Dvl2	0.824958	-0.894211	1.71917	4.8432	28.0813	3.17e-06	2.27e-05
ENSMUSG00000037541	Shank2	3.94195	3.63774	0.304209	2.20598	28.0779	3.18e-06	2.27e-05
ENSMUSG00000026687	Aldh9a1	1.10176	1.26581	-0.164047	5.50061	28.0763	3.18e-06	2.27e-05
ENSMUSG00000039298	Cdk5rap2	1.13022	0.303797	0.826427	6.77588	28.0679	3.18e-06	2.27e-05
ENSMUSG00000055737	Ghr	-1.4648	0.938795	-2.4036	4.12993	28.0608	3.19e-06	2.28e-05
ENSMUSG00000025730	Rab40c	0.210263	-1.17633	1.38659	4.97029	28.0564	3.19e-06	2.28e-05
ENSMUSG00000042099	Kank3	-0.618554	1.96853	-2.58708	3.68672	28.0552	3.19e-06	2.28e-05
ENSMUSG00000039813	Tbc1d2	-3.50315	-1.2839	-2.21924	2.55923	28.0428	3.2e-06	2.28e-05
ENSMUSG00000062006	Rpl34	-0.117738	0.625634	-0.743372	9.38855	28.0419	3.2e-06	2.28e-05
ENSMUSG00000024290	Rock1	-0.704983	0.0295365	-0.734519	8.77443	28.0168	3.22e-06	2.29e-05
ENSMUSG00000021840	Mapk1ip1l	-0.392925	1.21991	-1.61283	5.3861	28.0056	3.23e-06	2.3e-05
ENSMUSG00000031517	Gpm6a	3.04274	-2.80402	5.84676	1.85626	28.0052	3.23e-06	2.3e-05
ENSMUSG00000061315	Naca	0.212404	1.17214	-0.959738	8.32567	27.9931	3.24e-06	2.3e-05
ENSMUSG00000002395	Use1	1.0176	-0.202644	1.22025	6.56767	27.9918	3.24e-06	2.3e-05
ENSMUSG00000025647	Shisa5	-1.42639	-0.927695	-0.498698	6.21847	27.9826	3.25e-06	2.31e-05
ENSMUSG00000044927	H1f10	2.37607	-2.11657	4.49264	2.99094	27.9625	3.27e-06	2.32e-05
ENSMUSG00000058248	Kcnh1	5.98953	-1.1044	7.09393	2.50086	27.9391	3.28e-06	2.33e-05
ENSMUSG00000034320	Slc26a2	-1.41676	-1.41474	-0.00202321	5.22987	27.9388	3.28e-06	2.33e-05
ENSMUSG00000033083	Tbc1d4	1.96737	0.980468	0.9869	4.32383	27.9303	3.29e-06	2.33e-05
ENSMUSG00000028484	Psip1	0.908237	0.643739	0.264498	8.58154	27.9302	3.29e-06	2.33e-05
ENSMUSG00000040435	Ppp1r15a	0.865761	3.3651	-2.49934	3.52917	27.9211	3.3e-06	2.34e-05
ENSMUSG00000092203	1110038B12Rik	-0.250252	1.10502	-1.35527	5.88285	27.9152	3.3e-06	2.34e-05
ENSMUSG00000098318	Lockd	2.45293	0.308344	2.14458	3.9681	27.9139	3.3e-06	2.34e-05
ENSMUSG00000037995	Igsf9	-1.33942	-1.51471	0.175291	4.96181	27.882	3.33e-06	2.35e-05
ENSMUSG00000026102	Inpp1	2.02829	0.171624	1.85666	4.55844	27.8687	3.34e-06	2.36e-05
ENSMUSG00000024507	Hsd17b4	-0.776083	1.3077	-2.08378	4.3611	27.8219	3.38e-06	2.39e-05
ENSMUSG00000058571	Gpc6	-0.39997	-2.26464	1.86467	3.4256	27.8162	3.38e-06	2.39e-05
ENSMUSG00000024413	Npc1	-0.0015725	1.5807	-1.58227	4.76933	27.8058	3.39e-06	2.39e-05
ENSMUSG00000023328	Ache	7.72987	1.90546	5.82441	1.10562	27.8043	3.39e-06	2.39e-05
ENSMUSG00000036381	P2ry14	-4.61022	-2.08314	-2.52708	2.08059	27.8033	3.39e-06	2.39e-05
ENSMUSG00000033735	Spr	-0.241634	-1.29557	1.05394	5.66846	27.7842	3.41e-06	2.4e-05
ENSMUSG00000043088	Il17re	-3.33812	-3.98177	0.643646	3.31414	27.7652	3.42e-06	2.41e-05
ENSMUSG00000037940	Inpp4b	-2.81287	0.304252	-3.11712	2.854	27.7637	3.43e-06	2.41e-05
ENSMUSG00000059708	Akap17b	1.56581	0.341567	1.22424	5.08113	27.7559	3.43e-06	2.41e-05
ENSMUSG00000029032	Arhgef16	0.824708	1.62906	-0.804352	4.84938	27.7429	3.44e-06	2.42e-05
ENSMUSG00000025582	Nptx1	-4.47927	-4.44475	-0.0345221	3.36257	27.7391	3.45e-06	2.42e-05
ENSMUSG00000024517	Grp	6.19109	2.45855	3.73254	1.82226	27.7377	3.45e-06	2.42e-05
ENSMUSG00000028207	Asph	0.891796	-0.264502	1.1563	6.32848	27.7371	3.45e-06	2.42e-05
ENSMUSG00000006344	Ggt5	3.08027	0.324351	2.75592	3.79857	27.7115	3.47e-06	2.43e-05
ENSMUSG00000066894	Vsig10	-2.09836	-0.386227	-1.71214	3.75183	27.6935	3.48e-06	2.44e-05
ENSMUSG00000019539	Rcn3	2.15392	1.06248	1.09144	4.20502	27.693	3.49e-06	2.44e-05
ENSMUSG00000074476	Spc24	2.05996	0.244227	1.81573	4.94058	27.6901	3.49e-06	2.44e-05
ENSMUSG00000067006	Serpinb5	-7.35403	0.954485	-8.30852	0.504053	27.6887	3.49e-06	2.44e-05
ENSMUSG00000049516	Spty2d1	-1.27924	-0.597455	-0.68179	6.23091	27.6461	3.53e-06	2.47e-05
ENSMUSG00000008683	Rps15a	0.00884886	0.678723	-0.669874	9.76897	27.6399	3.53e-06	2.47e-05
ENSMUSG00000054723	Vmac	1.86132	0.586755	1.27457	4.72345	27.6361	3.53e-06	2.47e-05
ENSMUSG00000008206	Cers4	-1.89218	0.61042	-2.5026	3.14117	27.6061	3.56e-06	2.49e-05
ENSMUSG00000026749	Nek6	-1.74663	-0.602268	-1.14437	4.81868	27.6003	3.56e-06	2.49e-05
ENSMUSG00000027330	Cdc25b	0.872117	-1.15813	2.03024	4.2172	27.5991	3.57e-06	2.49e-05
ENSMUSG00000044337	Ackr3	-4.69968	-0.598499	-4.10118	1.61597	27.5933	3.57e-06	2.49e-05
ENSMUSG00000025934	Gsta3	1.35715	-4.72173	6.07888	1.33819	27.5793	3.58e-06	2.5e-05
ENSMUSG00000021103	Mnat1	-1.01512	-0.142418	-0.872705	6.63819	27.5741	3.59e-06	2.5e-05
ENSMUSG00000035413	Tmem98	-3.30188	-2.07506	-1.22682	3.18417	27.5413	3.62e-06	2.52e-05
ENSMUSG00000035673	Sbno2	-1.78411	-0.654334	-1.12977	4.54335	27.5333	3.62e-06	2.52e-05
ENSMUSG00000020099	Unc5b	-0.580683	0.995873	-1.57656	5.69609	27.5194	3.64e-06	2.53e-05
ENSMUSG00000020089	Ppa1	-0.285935	0.92116	-1.20709	6.41996	27.4925	3.66e-06	2.55e-05
ENSMUSG00000000088	Cox5a	-0.710597	0.207545	-0.918142	7.92937	27.4899	3.66e-06	2.55e-05
ENSMUSG00000035199	Arl6ip5	0.788578	-1.60225	2.39083	3.70541	27.4784	3.67e-06	2.55e-05
ENSMUSG00000040652	Oaz2	-1.22764	-1.39263	0.164989	5.32052	27.465	3.68e-06	2.56e-05
ENSMUSG00000029651	Mtus2	-0.5001	-2.13041	1.63031	4.08429	27.4588	3.69e-06	2.56e-05
ENSMUSG00000021395	Spin1	-0.544236	0.899454	-1.44369	5.39001	27.4294	3.72e-06	2.58e-05
ENSMUSG00000037492	Zmat4	7.19976	0.376926	6.82284	1.23961	27.4114	3.73e-06	2.59e-05
ENSMUSG00000022635	Zcrb1	-0.985837	-0.0547678	-0.931069	7.01563	27.4079	3.74e-06	2.59e-05
ENSMUSG00000059796	Eif4a1	-0.387283	0.803422	-1.19071	7.58589	27.3835	3.76e-06	2.6e-05
ENSMUSG00000025272	Tro	7.13427	1.42583	5.70843	0.834056	27.3775	3.76e-06	2.61e-05
[truncated: 4,389 more rows]

## Sheet: Voom expression
ENSMUSG	Gene symbol	2D_1	2D_2	In vivo_1	In vivo_2	Org_1	Org_2
ENSMUSG00000098104	NA	3.91976	3.85097	3.64688	4.00661	4.02777	4.93998
ENSMUSG00000033845	Mrpl15	5.52785	5.0522	5.42489	5.39922	5.23794	5.46217
ENSMUSG00000025903	Lypla1	5.3446	5.42979	5.54405	5.34198	4.73025	4.56192
ENSMUSG00000033813	Tcea1	4.63558	4.74122	4.92356	4.77756	4.57861	4.38834
ENSMUSG00000002459	Rgs20	0.460325	0.948665	-3.57229	-1.54798	0.589472	-1.06452
ENSMUSG00000033793	Atp6v1h	6.01491	6.11285	5.78746	5.13853	5.23794	4.47774
ENSMUSG00000090031	NA	2.16814	2.11094	-1.98733	0.522414	1.30317	1.25741
ENSMUSG00000025907	Rb1cc1	8.02765	8.03663	6.95421	7.12798	7.38077	7.11439
ENSMUSG00000051285	Pcmtd1	5.99015	5.92921	6.28724	5.96772	5.72861	5.72469
ENSMUSG00000097797	NA	-0.639211	1.07991	0.515172	-0.699978	0.193544	-0.216524
ENSMUSG00002075967	NA	2.38632	1.2002	1.4721	2.39688	1.43747	1.9711
ENSMUSG00000061024	Rrs1	5.73085	5.44813	5.3376	4.82706	4.74328	4.30704
ENSMUSG00000025911	Adhfe1	0.0128655	-1.85869	3.05707	2.43388	2.28547	1.74283
ENSMUSG00000025912	Mybl1	3.09259	3.29781	2.57746	2.97559	3.68033	3.7531
ENSMUSG00000045210	Vcpip1	6.02714	6.06216	5.98421	5.76127	5.77375	5.72469
ENSMUSG00000025915	Sgk3	2.99638	2.57872	5.0607	4.77034	2.65986	2.9534
ENSMUSG00000098234	Snhg6	5.64883	5.46624	4.58253	3.87829	1.56033	1.25741
ENSMUSG00000025917	Cops5	7.04428	6.89285	6.73491	6.72535	6.74571	6.84837
ENSMUSG00000056763	Cspp1	5.49301	5.93789	5.86442	6.24774	5.78639	5.67695
ENSMUSG00000067851	Arfgef1	7.01389	7.23495	6.79075	6.97323	6.52399	6.3053
ENSMUSG00000102556	NA	0.0128655	1.84175	0.128148	1.48765	1.15507	-0.216524
ENSMUSG00000048960	Prex2	2.78225	1.07991	1.55699	2.50514	3.0009	3.57934
ENSMUSG00000057715	A830018L16Rik	0.640897	1.51054	0.820026	0.378024	-0.147493	-1.06452
ENSMUSG00000016918	Sulf1	7.65607	7.77733	6.54535	7.0196	4.7626	4.57355
ENSMUSG00000025938	Slco5a1	1.68272	1.07991	5.13852	5.02794	1.0749	0.701014
ENSMUSG00000005886	Ncoa2	4.41762	4.87376	5.60513	5.80782	4.43346	4.41445
ENSMUSG00000103506	NA	-3.44657	0.463238	0.820026	1.68469	0.0330791	1.00587
ENSMUSG00000103085	NA	1.19729	0.948665	1.85397	1.25938	0.700504	-1.06452
ENSMUSG00000102664	NA	0.253874	2.82313	-0.402366	2.39688	1.30317	1.56775
ENSMUSG00000025935	Tram1	7.34052	7.34507	6.47892	6.58028	6.78088	6.45118
ENSMUSG00000025937	Lactb2	4.28814	4.51635	3.98995	3.31001	2.05414	2.49619
ENSMUSG00000102166	NA	2.99638	1.31124	3.56726	3.6458	5.07747	5.09333
ENSMUSG00000025932	Eya1	5.54496	5.36692	6.1471	6.55111	7.34489	7.12629
ENSMUSG00000102588	NA	0.801361	1.07991	-1.25036	1.68469	0.899813	-3.38645
ENSMUSG00000054493	NA	2.33479	1.2002	1.9823	1.4155	-1.24703	-1.06452
ENSMUSG00000025930	Msc	3.73334	3.56757	5.56982	5.73928	1.72698	1.823
ENSMUSG00000082193	Rpl5-ps1	5.32492	5.34751	4.50986	4.60988	4.46525	5.01016
ENSMUSG00000092083	Kcnb2	0.945751	0.804275	1.1826	-3.8699	-1.73246	-0.216524
ENSMUSG00000025925	Terf1	4.58134	4.11859	3.84556	4.62595	4.02777	4.30704
ENSMUSG00000043716	Rpl7	10.1717	10.0238	10.12	10.0849	10.268	10.3866
ENSMUSG00000025921	Rdh10	4.89773	4.82781	5.15222	5.24123	4.8495	4.85673
ENSMUSG00000025920	Stau2	5.78466	5.38607	5.43052	5.6038	5.23333	5.15658
ENSMUSG00000025939	Ube2w	4.87085	4.42053	4.25426	4.3541	4.19828	4.38834
ENSMUSG00000079658	Eloc	7.47602	7.21723	6.54535	5.89331	5.41526	5.55313
ENSMUSG00000025940	Tmem70	6.92303	6.46474	5.47483	5.64382	5.8896	5.7299
ENSMUSG00000025779	Ly96	2.10802	0.948665	1.55699	-1.06255	0.803597	0.313991
ENSMUSG00000042686	Jph1	3.97129	4.2074	6.93847	7.13642	3.95124	4.34826
ENSMUSG00000025777	Gdap1	-1.8616	0.256787	1.85397	0.21756	0.469178	-1.80149
ENSMUSG00000041859	Mcm3	6.20628	6.1544	7.06524	6.90241	6.95754	6.95896
ENSMUSG00000025931	Paqr8	2.99638	2.53363	2.9355	2.31992	3.7594	3.35502
ENSMUSG00000041809	Efhc1	-1.8616	-0.636297	1.9823	2.35892	1.77851	2.34147
ENSMUSG00000041779	Tram2	2.96282	3.1262	2.53623	2.31992	2.7138	1.823
ENSMUSG00000025933	Tmem14a	2.48417	2.82313	2.04242	2.46995	3.49251	3.71158
ENSMUSG00000025934	Gsta3	-1.12464	-1.12172	-0.11286	0.522414	5.07747	4.78848
ENSMUSG00000028033	Kcnq5	0.945751	0.0157793	1.07156	-0.410472	0.0330791	-3.38645
ENSMUSG00000082935	Gm7658	1.41141	1.41433	-1.98733	0.773953	0.803597	1.25741
ENSMUSG00000026158	Ogfrl1	4.58134	4.27745	6.75526	6.86057	5.06196	5.06888
ENSMUSG00000026155	Smap1	7.80432	7.59732	8.04839	7.99467	7.05349	6.96339
ENSMUSG00000026154	Sdhaf4	4.60328	4.22168	4.89123	4.69615	4.0489	3.18341
ENSMUSG00000026153	Fam135a	5.77502	5.67269	4.10719	4.21225	4.46525	4.51442
ENSMUSG00000026147	Col9a1	0.640897	-1.85869	3.19589	1.74481	7.7241	7.48469
ENSMUSG00000026141	Col19a1	-3.44657	-1.85869	2.96687	3.76672	0.899813	1.00587
ENSMUSG00000073725	Lmbrd1	5.3446	5.22523	5.1107	5.05787	4.99818	5.26101
ENSMUSG00000099492	Gm5525	0.945751	0.643811	0.820026	-0.410472	-0.884459	-1.06452
ENSMUSG00000048874	Phf3	7.87367	8.11142	7.60948	7.48269	7.0574	7.07605
ENSMUSG00000104315	NA	0.0128655	1.07991	0.128148	0.522414	-0.594952	-1.06452
ENSMUSG00000026134	Prim2	2.92847	3.21456	4.83285	4.7113	3.88225	4.17579
ENSMUSG00000004768	Rab23	4.11568	3.32453	3.94341	4.04299	3.89398	3.27176
ENSMUSG00000042215	Bag2	4.9755	4.56197	3.41639	1.68469	3.50786	2.34147
ENSMUSG00000042197	Zfp451	6.04729	6.62109	6.34508	6.82097	6.24368	6.47309
ENSMUSG00000026131	Dst	6.80964	7.53434	7.79348	8.20323	4.90272	5.40471
ENSMUSG00000102336	NA	2.70318	2.66487	2.20907	2.43388	0.700504	1.65795
ENSMUSG00000042111	Ccdc115	5.22232	4.94436	5.57999	5.2722	4.21708	3.73249
ENSMUSG00000026127	Imp4	5.70572	5.74864	5.50185	5.45428	5.39889	5.21718
ENSMUSG00000026126	Ptpn18	1.41141	3.21456	3.2732	3.00046	2.54553	2.54429
ENSMUSG00000037509	Arhgef4	1.76289	2.74617	1.1826	-2.28494	1.67354	2.16814
ENSMUSG00000037503	Fam168b	6.72211	6.63183	6.65773	6.3553	6.64345	6.25921
ENSMUSG00000026123	Plekhb2	5.89995	5.87602	3.32253	3.72255	3.68033	3.92643
ENSMUSG00000045216	Hs6st1	7.74758	7.81668	5.78306	6.01427	6.97973	7.15755
ENSMUSG00000037470	Uggt1	5.9479	6.05818	6.05889	6.41665	5.85401	6.02929
ENSMUSG00000047180	Neurl3	-0.639211	-3.44365	-0.764936	0.378024	3.52305	3.48392
ENSMUSG00000037447	Arid5a	3.93714	3.49886	2.35845	1.80252	0.899813	1.25741
ENSMUSG00000010453	Kansl3	5.57857	6.08578	5.76533	5.63193	5.86	5.93773
ENSMUSG00000001143	Lman2l	4.37998	4.39555	4.30423	3.95665	4.62157	4.9755
ENSMUSG00000037408	Cnnm4	4.14589	4.39555	2.20907	2.73001	2.48478	1.36844
ENSMUSG00000001138	Cnnm3	3.44825	3.77552	4.3406	4.158	4.48865	4.92189
ENSMUSG00000079610	Ankrd39	1.41141	2.17106	1.91956	2.35892	2.97904	2.91733
ENSMUSG00000026121	Sema4c	5.2504	5.27402	6.03319	6.34805	5.65125	5.23194
ENSMUSG00000087589	NA	0.460325	0.643811	2.65653	2.31992	2.9114	2.67964
ENSMUSG00000046337	Fam178b	-3.44657	-0.273727	-0.402366	0.988078	0.589472	1.13711
ENSMUSG00000061518	Cox5b	6.98075	6.78156	6.77533	6.90076	6.69297	6.59512
ENSMUSG00000037351	Actr1b	5.9479	5.78276	5.13161	5.03999	5.42337	5.44327
ENSMUSG00000026116	Tmem131	4.67756	4.82781	6.20085	5.74665	4.20771	3.88968
ENSMUSG00000080054	NA	3.44825	3.86923	2.73149	2.8166	2.09536	3.15271
ENSMUSG00000026113	Inpp4a	1.9797	1.9139	2.15563	2.53949	0.589472	0.0729831
ENSMUSG00000026112	Coa5	6.07503	5.9117	5.43052	5.51596	4.98728	4.87565
ENSMUSG00000026111	Unc50	5.76532	5.41122	5.60014	4.7113	4.00631	2.39491
ENSMUSG00000026110	Mgat4a	6.14402	5.96786	4.66133	4.21225	4.70384	4.34826
ENSMUSG00000026090	Cracdl	2.66196	2.11094	5.58506	5.81835	4.90272	5.06888
ENSMUSG00000060771	Tsga10	2.82022	2.38924	3.52574	2.92451	2.35501	2.88034
ENSMUSG00000037216	Lipt1	3.39892	3.54503	0.820026	2.8166	3.3465	3.57934
ENSMUSG00000026088	Mitd1	5.17914	4.61704	5.52311	5.44071	4.63561	4.40145
ENSMUSG00000026087	Mrpl30	5.85493	5.73874	5.23828	5.48545	5.83588	6.0123
ENSMUSG00000058407	Txndc9	7.23906	7.0552	6.00702	6.05045	6.2229	6.23743
ENSMUSG00000026083	Eif5b	10.1535	10.1254	9.23486	9.47009	8.9685	9.06399
ENSMUSG00000026082	Rev1	3.39892	3.86923	4.3406	4.25422	4.30756	3.45904
ENSMUSG00000037138	Aff3	-3.44657	0.804275	3.52574	2.50514	4.50404	4.6634
ENSMUSG00000048814	Lonrf2	-3.44657	-3.44365	-1.98733	0.522414	0.803597	1.25741
ENSMUSG00000026080	Chst10	-1.8616	-1.85869	0.675636	1.17449	1.50021	0.520442
ENSMUSG00000026078	Pdcl3	6.60464	5.8895	4.73605	4.1469	3.6391	2.88034
ENSMUSG00000026077	Npas2	2.28135	2.70609	-1.98733	2.23862	2.51547	2.54429
ENSMUSG00000073702	Rpl31	9.6582	9.41336	9.73846	9.50581	9.53351	9.65914
ENSMUSG00000003134	Tbc1d8	3.98806	3.67529	5.09659	4.99118	4.27205	3.81322
ENSMUSG00000003135	Cnot11	5.23643	4.93573	4.10719	4.69615	4.21708	4.41445
ENSMUSG00000085894	NA	-3.44657	1.07991	2.65653	0.884984	0.99001	0.520442
ENSMUSG00000077704	Snord89	1.68272	3.15626	-0.764936	-0.169464	4.01708	4.93998
ENSMUSG00000048234	Rnf149	4.96706	5.03613	3.64688	4.0901	4.15994	3.77342
ENSMUSG00000064936	Gm23722	0.460325	1.07991	1.1826	0.773953	0.193544	0.701014
ENSMUSG00000050967	Creg2	1.68272	0.256787	0.128148	2.23862	1.23102	1.36844
ENSMUSG00000097083	NA	1.91099	1.2002	-3.57229	-0.169464	-0.594952	0.520442
ENSMUSG00000026074	Map4k4	8.59201	8.70069	6.49514	6.92532	7.44397	7.44407
ENSMUSG00000026073	Il1r2	-1.8616	-1.12172	2.96687	3.5977	1.9229	2.34147
ENSMUSG00000097899	Gm16894	-3.44657	-3.44365	0.675636	2.15246	0.0330791	1.823
ENSMUSG00000026072	Il1r1	3.63025	4.2074	5.13161	5.2722	5.75458	5.59939
ENSMUSG00000070942	Il1rl2	2.53071	2.43899	3.92755	3.89165	3.90562	3.43373
ENSMUSG00000026070	Il18r1	5.51054	5.43593	0.128148	-0.699978	-2.46942	-0.216524
ENSMUSG00000026062	Slc9a2	2.48417	2.8962	3.98995	3.54795	2.88813	1.74283
ENSMUSG00000041945	Mfsd9	2.04529	1.98261	0.128148	1.80252	2.01171	1.25741
ENSMUSG00000060679	Mrps9	5.57302	5.79714	6.35104	5.97715	5.28324	5.43054
ENSMUSG00000041907	Gpr45	-1.8616	-0.273727	4.46663	4.30502	0.589472	0.0729831
ENSMUSG00000070939	Tgfbrap1	3.54212	3.94005	4.39925	4.25422	4.17924	4.06476
ENSMUSG00000010290	AI597479	4.24692	4.07205	4.1212	4.24384	3.96242	4.08116
ENSMUSG00000008136	Fhl2	7.75004	7.39319	-3.57229	-0.169464	3.6391	3.05649
ENSMUSG00000066877	Nck2	6.13275	6.25158	5.64445	4.97245	6.12179	5.59939
ENSMUSG00000026051	Ecrg4	-1.8616	-3.44365	-3.57229	1.48765	1.30317	0.313991
ENSMUSG00000057363	Uxs1	5.38316	5.51924	3.58758	3.53098	4.78167	4.95785
ENSMUSG00000041763	Tpp2	7.10898	7.00653	6.36876	5.95187	5.71215	5.62198
ENSMUSG00000091844	Gm8251	1.19729	0.804275	2.04242	1.96299	0.469178	0.520442
ENSMUSG00000026049	Tex30	4.6249	4.05619	4.13507	3.94388	2.51547	2.44644
ENSMUSG00000026047	Poglut2	3.15335	2.96574	3.02762	2.87156	3.32932	2.54429
ENSMUSG00000041684	Bivm	4.02104	4.27745	4.42206	3.44298	4.16962	3.99726
ENSMUSG00000026048	Ercc5	5.79423	5.98051	5.37315	5.00354	5.34863	5.55313
ENSMUSG00000046828	Mettl21e	0.801361	1.07991	-0.764936	-3.8699	-0.594952	0.861479
ENSMUSG00000056870	Gulp1	4.39264	4.30454	2.2606	3.16352	4.3163	4.30704
ENSMUSG00000026043	Col3a1	3.37361	3.1262	1.78526	2.46995	1.77851	1.56775
ENSMUSG00000026042	Col5a2	4.77744	4.62781	1.4721	2.01274	1.9229	1.89895
ENSMUSG00000025995	Wdr75	6.65278	6.19478	6.10895	5.76491	4.94843	4.91276
ENSMUSG00000084817	NA	0.640897	0.256787	0.951271	0.522414	-0.594952	1.36844
ENSMUSG00000025993	Slc40a1	5.65934	5.28767	-3.57229	-1.06255	2.57497	2.34147
ENSMUSG00000041144	Dnah7b	0.945751	0.0157793	0.334599	1.08429	0.803597	1.00587
ENSMUSG00000025986	Slc39a10	5.77502	5.64116	5.88509	6.00508	5.59127	5.7299
ENSMUSG00000100213	NA	-0.276641	1.2002	-0.402366	0.0369873	1.67354	0.520442
ENSMUSG00000026109	Tmeff2	-3.44657	-3.44365	0.515172	-1.06255	2.35501	2.59083
ENSMUSG00000026107	Nabp1	5.19368	4.58425	4.64203	3.76672	1.0749	1.36844
ENSMUSG00000018417	Myo1b	7.88155	7.96627	7.07966	7.0966	6.61184	6.7286
ENSMUSG00000062939	Stat4	2.74326	0.463238	5.7108	5.8529	-1.73246	-3.38645
ENSMUSG00000026104	Stat1	3.71331	3.6959	7.60326	7.65415	3.18402	4.04818
ENSMUSG00000026103	Gls	6.5492	6.83131	6.17086	5.86311	4.67694	4.61918
ENSMUSG00000002881	Nab1	7.53999	7.49519	6.20414	6.20022	6.09917	6.15077
ENSMUSG00000043015	Nemp2	1.30832	-1.12172	1.85397	1.85802	1.9229	1.74283
ENSMUSG00000041439	Mfsd6	5.99845	5.75356	3.60762	3.8512	5.46329	5.61637
ENSMUSG00000026102	Inpp1	3.26768	3.27059	5.05342	5.51164	5.13791	5.10941
ENSMUSG00000041426	Hibch	3.15335	2.86013	3.98995	4.03096	3.27653	2.63592
ENSMUSG00000043629	1700019D03Rik	-1.12464	-0.636297	2.96687	1.25938	3.38024	2.98859
ENSMUSG00000026098	Pms1	3.12329	2.0482	3.86234	3.918	3.203	3.15271
ENSMUSG00000026097	Ormdl1	3.86632	3.29781	3.9746	3.34927	3.24024	2.9534
ENSMUSG00000026096	Osgepl1	3.2949	3.1262	4.22861	3.46101	2.86448	3.48392
ENSMUSG00000026095	Asnsd1	5.51633	5.42363	5.54924	5.44071	5.00901	4.09737
ENSMUSG00000026094	Stk17b	4.65672	4.44509	4.50986	4.20156	2.48478	2.9534
ENSMUSG00000042807	Hecw2	1.077	1.68563	3.05707	3.07261	2.35501	2.72208
ENSMUSG00000025983	Ccdc150	0.253874	-3.44365	1.1826	-1.54798	1.67354	1.36844
ENSMUSG00000041303	Gtf3c3	5.49301	5.57594	5.38481	5.19349	4.57861	4.40145
ENSMUSG00000073678	Pgap1	1.76289	2.70609	2.73149	2.50514	3.02243	3.21346
ENSMUSG00000052331	Ankrd44	2.61952	2.82313	5.35549	5.52884	1.72698	1.13711
ENSMUSG00000025982	Sf3b1	8.49558	8.51018	8.87298	8.94568	8.54157	8.59548
ENSMUSG00000025981	Coq10b	5.61683	5.46023	3.32253	2.39688	2.2124	2.1054
ENSMUSG00000101122	Gm17971	-0.276641	2.33771	0.128148	0.773953	-1.73246	-1.06452
ENSMUSG00000025980	Hspd1	8.12755	7.79654	7.96444	7.69758	7.5432	7.50761
ENSMUSG00000073676	Hspe1	7.81963	7.47148	8.61908	8.43872	7.44397	7.43293
ENSMUSG00000025979	Mob4	7.49961	7.11381	6.79949	6.76218	6.52964	6.37011
ENSMUSG00000046994	Mars2	1.91099	2.93139	3.05707	2.35892	2.32066	2.54429
ENSMUSG00000100215	Gm8292	3.65147	3.77552	4.70848	4.61794	5.07232	4.5851
ENSMUSG00000038349	Plcl1	-0.639211	-1.85869	1.63716	0.378024	1.0749	0.861479
ENSMUSG00000038331	Satb2	0.0128655	0.948665	1.78526	1.33955	-2.46942	-1.06452
ENSMUSG00000097519	4930558J18Rik	-1.8616	0.256787	1.91956	1.4155	1.43747	1.13711
ENSMUSG00000038323	1700066M21Rik	0.945751	2.22877	2.57746	2.8166	1.67354	0.313991
ENSMUSG00000048495	Tyw5	4.76775	4.57316	4.531	3.83746	3.2585	3.60224
ENSMUSG00000025971	Maip1	5.62221	4.78035	4.94734	4.25422	4.10043	3.60224
ENSMUSG00000038305	Spats2l	5.15706	4.83712	6.5557	6.80341	6.90779	7.02824
ENSMUSG00000054770	Kctd18	2.5758	3.49886	3.24789	3.31001	3.203	3.12135
ENSMUSG00000026039	Sgo2a	4.95858	5.08382	6.15052	5.77215	6.01305	6.09131
ENSMUSG00000063558	Aox1	0.640897	1.2002	1.07156	1.08429	3.14529	2.63592
ENSMUSG00000064294	Aox3	-3.44657	-1.85869	0.128148	-0.699978	1.72698	3.02294
ENSMUSG00000038242	Aox4	0.460325	-1.12172	3.52574	3.69234	4.35076	4.32091
ENSMUSG00000079554	Aox2	-3.44657	-3.44365	1.07156	0.884984	3.02243	3.24291
ENSMUSG00000103839	NA	1.9797	2.57872	3.39349	2.66926	2.84043	2.44644
ENSMUSG00000051223	Bzw1	8.4211	8.19433	7.65833	7.71365	7.69507	7.6072
ENSMUSG00000026034	Clk1	5.38948	5.93356	7.18009	7.26773	6.66244	6.6456
ENSMUSG00000026035	Ppil3	4.10033	3.15626	2.96687	2.84434	3.04365	2.80338
ENSMUSG00000026036	Nif3l1	4.71834	4.50471	4.10719	4.56055	4.67694	4.64146
ENSMUSG00000026037	Orc2	5.606	5.37971	5.13852	5.14969	5.4071	5.57065
ENSMUSG00000085054	NA	-1.8616	0.948665	0.515172	0.884984	2.35501	2.7633
ENSMUSG00000038174	Fam126b	5.29827	5.26715	5.05342	5.11024	5.71215	5.35839
ENSMUSG00000026032	Ndufb3	6.72711	6.05818	6.40069	6.21091	5.45143	4.72729
ENSMUSG00000026031	Cflar	5.67497	5.6882	5.43052	5.47217	5.49058	5.47464
ENSMUSG00000026029	Casp8	6.27282	6.13189	3.62738	2.97559	3.92861	3.81322
ENSMUSG00000102719	NA	1.83884	2.8962	-1.98733	1.96299	1.61804	0.313991
ENSMUSG00000026028	Trak2	4.8249	4.73127	3.98995	4.49204	3.3465	3.12135
ENSMUSG00000026027	Stradb	4.05328	4.37013	3.52574	4.03096	3.44546	3.24291
ENSMUSG00000038079	Tmem237	3.93714	4.27745	3.48299	4.158	4.90272	4.9667
ENSMUSG00000097573	NA	-0.276641	-0.273727	1.07156	0.884984	0.803597	-0.579094
ENSMUSG00000026024	Als2	2.43608	2.78517	2.4938	1.80252	1.9229	2.34147
ENSMUSG00000041075	Fzd7	3.88435	3.67529	4.37608	3.918	4.24482	3.53241
ENSMUSG00000026021	Sumo1	5.93064	5.6882	5.24469	5.19887	4.71049	4.38834
ENSMUSG00000103821	NA	1.50763	3.03208	1.71311	2.01274	1.37188	2.28598
ENSMUSG00000026020	Nop58	8.45241	8.06662	8.52541	8.10988	8.10328	8.10591
ENSMUSG00000119961	NA	0.253874	0.804275	1.63716	0.378024	2.28547	2.16814
ENSMUSG00000067336	Bmpr2	7.07209	7.38528	6.31188	6.27603	6.20889	6.33636
ENSMUSG00000041040	Fam117b	5.24343	5.25332	4.49917	4.7113	4.64258	4.45276
ENSMUSG00000103696	NA	-3.44657	0.0157793	1.07156	2.46995	0.803597	0.313991
ENSMUSG00000026019	Wdr12	5.30498	5.33442	5.93352	5.62795	5.33148	5.72469
ENSMUSG00000026017	Carf	3.06123	3.58977	3.62738	3.44298	3.7594	2.9534
ENSMUSG00000082609	Gm15464	2.70318	2.53363	2.40499	1.74481	1.77851	1.36844
ENSMUSG00000073664	Nbeal1	6.42226	6.89062	5.60513	6.29626	5.29656	5.35164
ENSMUSG00000049439	Cyp20a1	4.16076	3.86923	4.06433	3.72255	3.31194	2.59083
ENSMUSG00000026782	Abi2	4.92412	4.45721	7.23908	7.17654	6.77296	6.55166
ENSMUSG00000026014	Raph1	5.48121	6.42517	6.4263	6.49094	7.54227	7.65316
ENSMUSG00000026012	Cd28	2.22586	1.84175	2.90344	1.62195	2.42135	2.1054
ENSMUSG00000081382	Rpl18-ps1	4.60328	4.72125	4.31645	4.20156	4.11052	3.3278
ENSMUSG00000052062	Pard3b	3.81082	4.11859	4.18926	4.79187	5.24711	5.34487
ENSMUSG00000025969	Nrp2	5.95645	6.20201	-1.98733	-0.169464	1.9229	1.823
ENSMUSG00000040865	Ino80d	5.74573	5.86696	5.6101	5.97402	5.82979	6.05442
ENSMUSG00000101599	NA	0.801361	2.53363	2.10013	3.24904	3.59667	3.05649
ENSMUSG00000025968	Ndufs1	6.4376	6.43746	6.02203	6.11166	6.21123	6.13122
ENSMUSG00000025967	Eef1b2	10.2162	9.97037	9.82043	9.72757	9.3905	9.41061
ENSMUSG00000027520	Zdbf2	3.7726	3.86923	4.09304	4.23338	2.79111	3.90817
ENSMUSG00000025964	Adam23	0.0128655	-3.44365	4.1212	3.80958	1.9229	1.89895
ENSMUSG00000025962	Fastkd2	4.53643	4.29106	4.27946	4.24384	4.35076	3.88968
ENSMUSG00000025959	Klf7	6.90106	6.89731	5.80057	5.83227	5.98316	5.68233
ENSMUSG00000025958	Creb1	6.63158	6.67918	7.32177	7.19686	7.21065	7.09837
ENSMUSG00000025956	Mettl21a	3.86632	3.1857	3.77644	3.09588	2.51547	1.9711
ENSMUSG00000087213	2810408I11Rik	1.077	1.07991	1.91956	2.35892	1.87635	1.89895
ENSMUSG00000070871	Ccnyl1	3.26768	2.43899	2.57746	2.84434	1.15507	0.520442
ENSMUSG00000045005	Fzd5	1.83884	2.22877	4.65171	4.10164	2.32066	2.22826
ENSMUSG00000051344	Plekhm3	3.21165	4.24983	3.22212	4.04299	1.37188	1.74283
ENSMUSG00000084416	Rpl10a-ps1	6.83072	7.35967	6.75076	7.09227	7.08964	7.44248
ENSMUSG00000044816	D630023F18Rik	3.54212	3.09551	3.89531	3.66148	3.52305	3.02294
ENSMUSG00000025950	Idh1	7.65607	7.37093	6.61134	6.23731	6.66586	6.03351
ENSMUSG00000025949	Pikfyve	4.91538	5.14506	4.62247	4.74112	4.35076	4.22088
ENSMUSG00000015222	Map2	6.44674	6.38765	4.00514	4.4293	6.37711	6.49467
ENSMUSG00000026005	Rpe	5.51054	5.0681	5.37315	5.16076	4.34222	4.0314
ENSMUSG00000026004	Kansl1l	3.32162	3.06414	6.08413	5.80429	5.2287	5.40471
ENSMUSG00000102559	NA	-3.44657	-1.12172	1.63716	2.10738	0.0330791	0.0729831
ENSMUSG00000102374	NA	0.0128655	0.643811	1.85397	2.19619	1.50021	1.47153
ENSMUSG00000103706	NA	-3.44657	0.804275	1.28569	2.39688	1.56033	1.25741
ENSMUSG00000026003	Acadl	7.24953	7.0552	5.75638	5.74665	6.71958	6.5894
ENSMUSG00000026000	Lancl1	4.73831	4.35725	7.38699	7.5208	6.42236	6.52494
ENSMUSG00000025997	Ikzf2	5.5841	6.02191	5.31341	4.99738	5.72205	5.67154
ENSMUSG00000026196	Bard1	3.12329	2.86013	4.18926	2.92451	2.86448	2.67964
ENSMUSG00000050296	Abca12	3.4723	4.48116	-3.57229	-1.54798	0.193544	0.701014
ENSMUSG00000026192	Atic	6.11758	6.25158	6.53231	6.54478	5.69883	5.83514
ENSMUSG00000026193	Fn1	11.6121	12.219	9.33479	9.45779	4.71049	4.74798
ENSMUSG00000039395	Mreg	1.41141	0.0157793	5.83922	5.17176	2.2124	1.00587
ENSMUSG00000121277	NA	0.460325	1.31124	2.2606	3.28997	2.51547	2.98859
ENSMUSG00000026189	Pecr	2.53071	1.51054	4.71773	4.64973	4.00631	4.0314
ENSMUSG00000026188	Tmem169	-0.276641	-1.85869	6.61134	6.51056	3.56767	3.43373
ENSMUSG00000026187	Xrcc5	4.99223	4.78997	7.5473	7.60126	6.43245	6.29127
ENSMUSG00000039354	Smarcal1	2.66196	2.86013	4.60263	4.00661	3.69381	3.62478
ENSMUSG00000046330	Rpl37a	8.46969	8.31998	8.88329	8.84198	9.09711	8.89113
ENSMUSG00000039323	Igfbp2	3.02917	2.74617	4.2025	5.03999	3.02243	2.59083
ENSMUSG00000026185	Igfbp5	4.06913	4.1784	4.27946	4.07846	8.64106	8.61249
ENSMUSG00000055322	Tns1	4.21877	4.49299	4.1212	5.2722	4.95404	5.08523
ENSMUSG00000006304	Arpc2	9.4492	9.32101	8.86208	8.7455	8.49901	8.62443
ENSMUSG00000006299	Aamp	7.09162	7.24547	7.47415	7.66586	7.53574	7.11041
ENSMUSG00000026179	Pnkd	3.23993	2.70609	2.04242	3.32977	4.6145	4.90357
ENSMUSG00000006301	Tmbim1	6.68658	6.40653	3.02762	3.49642	4.8067	4.72729
ENSMUSG00000026176	Ctdsp1	4.37998	4.61704	5.14539	5.28744	5.33148	5.41121
ENSMUSG00000033364	Usp37	4.49007	4.6491	4.7984	4.94708	4.44944	4.45276
ENSMUSG00000103227	NA	1.19729	1.07991	0.951271	0.653659	1.37188	1.25741
ENSMUSG00000026174	Cnot9	4.32822	3.90508	4.14881	4.03096	4.23564	4.0314
ENSMUSG00000026173	Plcd4	-1.8616	-0.273727	2.61753	2.75945	5.11303	5.31746
ENSMUSG00000026135	Zfp142	1.9797	1.68563	2.40499	3.931	2.95684	3.3278
ENSMUSG00000026172	Bcs1l	3.4723	2.99929	3.66611	3.79543	3.97352	4.0314
ENSMUSG00000033276	Stk36	1.68272	2.28427	2.45008	2.46995	2.35501	3.15271
ENSMUSG00000033257	Ttll4	3.95431	4.39555	4.24149	3.47882	3.52305	2.44644
ENSMUSG00000033227	Wnt6	-3.44657	-3.44365	1.07156	0.378024	0.337934	0.520442
ENSMUSG00000026167	Wnt10a	1.76289	2.43899	1.71311	1.25938	0.337934	-1.06452
ENSMUSG00000026162	Nhej1	1.91099	1.51054	0.515172	1.08429	1.72698	1.89895
ENSMUSG00000033159	Cnppd1	4.5018	4.57316	4.67088	4.88164	4.97628	5.07708
ENSMUSG00000049339	Retreg2	4.30163	4.79952	5.31949	5.38513	5.9186	5.9689
ENSMUSG00000026197	Zfand2b	2.99638	2.33771	3.6851	3.78115	3.58224	3.94447
ENSMUSG00000026199	Ankzf1	3.2949	3.95723	3.95909	4.24384	4.19828	3.97987
ENSMUSG00000026200	Glb1l	1.077	0.948665	1.63716	1.80252	2.32066	2.67964
ENSMUSG00000026201	Stk16	5.29153	5.43593	5.40212	5.00968	5.34008	5.24655
ENSMUSG00000026202	Tuba4a	7.05428	6.71243	5.89735	4.67313	4.8852	4.85673
ENSMUSG00000026203	Dnajb2	4.20449	4.10324	4.47756	4.77756	4.564	5.24655
ENSMUSG00000026209	Dnpep	5.3511	5.67788	5.13852	5.21491	5.61981	5.80584
ENSMUSG00000026207	Speg	1.91099	1.07991	2.65653	2.43388	3.88225	3.71158
ENSMUSG00000033021	Gmppa	3.54212	3.88726	3.34657	3.918	4.43346	4.65247
ENSMUSG00000032997	Chpf	3.97129	3.85097	2.99756	3.54795	4.92003	5.10941
ENSMUSG00000026211	Obsl1	2.99638	2.86013	5.27633	4.92126	5.18641	5.14883
ENSMUSG00000051703	Tmem198	-1.12464	0.0157793	-1.98733	0.988078	1.15507	1.56775
ENSMUSG00000032968	Inha	1.077	0.948665	-0.764936	1.74481	2.9343	2.67964
ENSMUSG00000026213	Stk11ip	3.2949	2.8962	3.62738	3.11878	2.65986	2.28598
ENSMUSG00000006576	Slc4a3	1.76289	2.62244	2.04242	4.06673	4.48089	4.68501
ENSMUSG00000026235	Epha4	7.31913	7.60552	6.49783	6.99969	5.99683	5.98206
ENSMUSG00000032908	Sgpp2	2.10802	1.31124	-1.98733	1.17449	-2.46942	-1.06452
ENSMUSG00000026245	Farsb	5.57857	5.67788	6.33008	5.82184	6.089	6.50077
ENSMUSG00000104018	NA	1.68272	1.31124	-3.57229	1.68469	1.56033	1.36844
ENSMUSG00000032883	Acsl3	8.65836	8.57629	7.53558	7.4849	8.37581	8.41566
ENSMUSG00000079470	Utp14b	5.68014	5.78276	5.69684	5.62795	5.99138	5.94223
ENSMUSG00000054702	Ap1s3	4.93281	4.35725	4.22861	4.34442	4.08004	3.64697
ENSMUSG00000073643	Wdfy1	3.09259	3.81374	3.08592	2.8166	3.10549	2.16814
ENSMUSG00000026248	Mrpl44	4.87986	3.94005	4.13507	4.32485	3.77216	3.53241
ENSMUSG00000026249	Serpine2	6.63158	6.54361	6.95616	6.99041	8.17233	8.24336
ENSMUSG00000004364	Cul3	7.26682	7.28512	6.94045	6.82097	6.81983	6.73119
ENSMUSG00000038608	Dock10	1.59783	1.60074	5.19258	4.78473	5.57315	5.4496
ENSMUSG00000104488	NA	-3.44657	-3.44365	-3.57229	1.85802	0.899813	1.00587
ENSMUSG00000055980	Irs1	5.26424	5.08382	4.13507	4.22285	3.89398	4.2356
ENSMUSG00000026142	Rhbdd1	4.32822	4.43286	4.21561	3.47882	3.65298	3.60224
ENSMUSG00000067158	Col4a4	6.22409	6.53506	-1.98733	-3.8699	1.61804	0.701014
ENSMUSG00000026150	Mff	6.53785	6.5178	6.11596	5.6517	5.5548	5.43054
ENSMUSG00000026159	Agfg1	6.83536	6.68434	6.9004	6.32362	5.56217	5.51743
ENSMUSG00000045658	Pid1	1.30832	2.8962	-3.57229	-1.54798	0.193544	-3.38645
ENSMUSG00000026219	Trip12	8.32781	8.37613	7.72978	7.75352	7.79776	7.86207
ENSMUSG00000073633	Fbxo36	2.28135	1.98261	2.53623	1.25938	0.803597	1.47153
ENSMUSG00000064281	Rpl19-ps1	-0.276641	-0.273727	0.128148	0.522414	0.803597	0.0729831
ENSMUSG00000070034	Sp110	1.41141	0.256787	4.13507	3.66148	-0.884459	-1.06452
ENSMUSG00000070031	Sp140	0.945751	1.07991	2.4938	2.15246	-0.147493	-1.06452
ENSMUSG00000026222	Sp100	0.460325	0.804275	4.00514	3.89165	0.0330791	0.520442
ENSMUSG00000036707	Cab39	7.04228	6.75725	6.09836	5.71318	6.31085	6.37344
ENSMUSG00000026223	Itm2c	7.01798	7.10421	7.90698	7.92735	8.41093	7.83936
ENSMUSG00000026227	2810459M11Rik	-0.276641	-1.85869	2.10013	-0.699978	2.42135	2.28598
ENSMUSG00000026229	Psmd1	8.62456	8.52753	8.25307	8.03736	7.64909	7.65726
ENSMUSG00000103272	NA	-1.12464	1.84175	-3.57229	0.653659	1.23102	-0.216524
ENSMUSG00000062590	Armc9	1.59783	2.48709	3.86234	2.46995	2.32066	2.84237
ENSMUSG00000079445	B3gnt7	3.4723	4.00756	-3.57229	0.0369873	-0.147493	1.9711
ENSMUSG00000026234	Ncl	10.7449	10.5892	10.7957	10.6796	10.5409	10.615
ENSMUSG00000073627	NA	1.19729	1.84175	1.55699	1.25938	2.09536	2.39491
ENSMUSG00000121071	NA	0.253874	-0.273727	-0.11286	0.21756	0.803597	1.13711
ENSMUSG00000026238	Ptma	10.2282	9.93559	9.9946	9.78171	10.59	10.8345
ENSMUSG00000026239	Pde6d	3.75311	3.65438	4.2025	4.86819	4.36768	3.73249
ENSMUSG00000026240	Cops7b	4.78705	4.7511	4.50986	4.36372	3.78482	3.92643
ENSMUSG00000026241	Nppc	1.41141	-1.12172	0.820026	-1.06255	2.2494	2.22826
ENSMUSG00000053333	Dis3l2	2.04529	2.28427	3.32253	3.28997	3.0009	3.57934
ENSMUSG00000100768	NA	0.460325	0.804275	2.31035	1.33955	0.0330791	-0.579094
ENSMUSG00000102383	NA	0.253874	-0.636297	1.1826	1.68469	0.700504	0.313991
ENSMUSG00000102649	NA	0.0128655	1.07991	0.128148	0.378024	0.803597	-0.216524
ENSMUSG00000084106	Gm6136	4.16076	4.26371	3.70383	3.79543	3.77216	4.45276
ENSMUSG00000103984	NA	-1.12464	0.463238	1.71311	1.85802	1.56033	1.9711
ENSMUSG00000026254	Eif4e2	7.03624	7.0512	6.31188	6.91391	6.84422	7.15948
ENSMUSG00000026255	Efhd1	2.16814	1.2002	3.86234	4.5267	5.19117	4.74798
ENSMUSG00000048000	Gigyf2	6.61818	7.00033	6.81033	7.09372	7.2568	7.3338
ENSMUSG00000026259	Ngef	-1.8616	-1.12172	-0.11286	0.653659	0.0330791	0.520442
ENSMUSG00000026289	Atg16l1	4.11568	4.23583	4.32858	4.55216	3.79737	3.81322
ENSMUSG00000056055	Sag	-0.276641	0.948665	1.85397	0.773953	1.61804	2.22826
ENSMUSG00000070738	Dgkd	5.87311	5.64116	5.91756	6.02036	6.1017	6.2301
ENSMUSG00000103996	NA	-0.639211	-0.273727	1.38191	1.33955	1.15507	0.520442
ENSMUSG00000005501	Usp40	5.39578	5.41122	5.90951	5.98341	5.69549	5.90126
ENSMUSG00000081984	Dnajb3	2.48417	1.98261	0.128148	1.4155	2.05414	1.47153
ENSMUSG00000044783	A730008H23Rik	4.41762	4.71117	5.89328	5.8665	6.72943	6.86266
ENSMUSG00000049866	Arl4c	7.75984	7.6616	4.07876	3.42472	5.88666	6.15077
ENSMUSG00000036206	Sh3bp4	4.96706	4.96998	3.46113	3.14132	2.2124	2.44644
ENSMUSG00000055013	Agap1	6.62087	6.90839	5.6101	5.6119	6.24139	6.19287
ENSMUSG00000103252	NA	0.945751	0.948665	-3.57229	-2.28494	0.0330791	-3.38645
ENSMUSG00000044337	Ackr3	4.49007	4.61704	0.515172	-0.699978	0.700504	0.0729831
ENSMUSG00000034432	Cops8	5.9436	5.8715	5.4911	5.13853	5.06196	5.23926
ENSMUSG00000026303	Mlph	1.91099	2.33771	-0.764936	1.48765	4.30756	4.49007
ENSMUSG00000026304	Rab17	-0.639211	1.60074	-3.57229	-0.410472	3.46132	4.06476
ENSMUSG00000026305	Lrrfip1	8.2595	8.27873	6.27163	6.12586	6.43044	6.55166
ENSMUSG00000034353	Ramp1	4.4543	4.05619	2.96687	2.57304	1.50021	0.701014
ENSMUSG00000034343	Ube2f	6.77864	6.68434	5.6493	5.04598	4.93714	4.68501
ENSMUSG00000026307	Scly	3.56466	3.71622	2.76756	3.78115	3.22174	3.57934
ENSMUSG00000047443	Erfe	5.32492	5.09162	-1.98733	0.378024	0.469178	-0.579094
ENSMUSG00000026309	Ilkap	5.06519	5.21098	5.4857	5.38513	5.67524	5.43054
ENSMUSG00000067071	Hes6	5.48121	5.69334	9.07404	9.27491	7.00293	7.29918
ENSMUSG00000055866	Per2	1.50763	1.2002	1.9823	2.27984	3.68033	3.08928
ENSMUSG00000034292	Traf3ip1	3.21165	2.99929	2.6945	3.38748	3.46132	3.87094
ENSMUSG00000026311	Asb1	1.59783	2.57872	2.6945	2.97559	3.39683	3.60224
ENSMUSG00000026313	Hdac4	3.39892	3.73626	5.37899	5.33222	4.78797	5.09333
ENSMUSG00000026260	Ndufa10	7.15984	7.02497	7.07427	7.31683	7.23966	7.20133
ENSMUSG00000073616	Cops9	6.73459	6.49446	6.25585	6.64086	6.9435	7.15368
ENSMUSG00000034220	Gpc1	5.80373	6.26887	6.97364	7.10236	5.28324	5.53539
ENSMUSG00000047067	Dusp28	2.33479	2.74617	4.8665	4.96615	2.97904	3.05649
ENSMUSG00000026269	Rnpepl1	4.79661	4.53934	6.26849	6.62095	5.2287	5.1872
ENSMUSG00000026270	Capn10	3.63025	4.10324	4.80709	4.27475	4.21708	3.38174
ENSMUSG00000014602	Kif1a	1.76289	2.0482	0.951271	-1.06255	-0.884459	-1.80149
ENSMUSG00000034159	Mab21l4	2.70318	2.33771	-3.57229	-0.169464	1.15507	0.313991
ENSMUSG00000047793	Sned1	0.801361	0.948665	-0.764936	-2.28494	1.87635	0.861479
ENSMUSG00000026273	Mterf4	4.41762	4.48116	4.10719	3.38748	3.73352	3.92643
ENSMUSG00000026274	Pask	0.253874	1.41433	3.2732	2.43388	2.86448	1.823
ENSMUSG00000026275	Ppp1r7	5.88659	5.56478	6.22699	5.91309	6.29324	6.08726
ENSMUSG00000034088	Hdlbp	8.93579	8.87008	8.07292	8.27444	8.5247	8.67053
ENSMUSG00000026276	Septin2	2.04529	2.0482	2.20907	0.988078	1.0749	0.861479
ENSMUSG00000034066	Farp2	1.68272	0.948665	2.8371	2.35892	2.2494	2.03982
ENSMUSG00000026277	Stk25	4.23291	4.35725	4.35252	3.87829	3.73352	4.36174
ENSMUSG00000026278	Bok	4.74819	4.5507	5.3614	5.46325	4.98728	4.87565
ENSMUSG00000026279	Thap4	5.48121	5.14506	4.98613	4.97245	4.55664	4.33465
ENSMUSG00000026280	Atg4b	4.89773	4.78997	5.10367	4.8409	5.1672	5.15658
ENSMUSG00000026281	Dtymk	4.94145	4.87376	6.39205	5.76853	5.06715	4.6957
ENSMUSG00000026283	Ing5	4.74819	4.10324	5.20579	5.53311	5.37398	5.38504
ENSMUSG00000073609	D2hgdh	1.68272	1.84175	2.04242	3.11878	2.7658	2.54429
ENSMUSG00000051185	Fam174a	4.20449	3.73626	2.99756	3.02491	2.86448	2.7633
ENSMUSG00000103973	NA	0.253874	0.463238	0.820026	0.884984	0.803597	-1.06452
ENSMUSG00000081051	Gm15427	6.1552	6.4557	5.90951	5.66343	5.8896	6.6456
ENSMUSG00000040710	St8sia4	-3.44657	-1.85869	2.6945	1.48765	0.803597	1.47153
ENSMUSG00000044768	Macir	4.34134	3.94005	2.99756	2.84434	2.9114	3.53241
ENSMUSG00000040648	Ppip5k2	7.0642	7.04318	6.73491	6.77666	6.9811	7.13024
ENSMUSG00000026333	Gin1	3.69299	3.29781	3.60762	3.24904	3.27653	3.88968
ENSMUSG00000026335	Pam	5.68529	5.35401	6.04058	6.05639	6.59217	6.52494
ENSMUSG00000089706	B230216N24Rik	-0.639211	1.68563	1.55699	1.85802	-0.353944	0.520442
ENSMUSG00000047496	Rnf152	4.93281	5.44813	-0.764936	0.653659	4.35924	4.22088
ENSMUSG00000097482	Gm17634	1.077	0.643811	-3.57229	-3.8699	-1.73246	0.313991
ENSMUSG00000067017	NA	2.43608	2.53363	2.45008	1.85802	2.42135	2.54429
ENSMUSG00000056536	Pign	4.46632	4.76092	4.69917	4.64973	4.74975	4.92189
ENSMUSG00000026319	Relch	4.84345	5.14506	4.74512	5.18266	4.73678	4.89432
ENSMUSG00000104044	NA	-1.12464	1.07991	1.1826	1.55636	-1.73246	-1.80149
ENSMUSG00000026321	Tnfrsf11a	2.16814	1.2002	4.26691	3.90488	1.77851	2.16814
ENSMUSG00000038866	Zcchc2	4.89773	5.27402	5.74286	5.58748	4.7626	4.82787
ENSMUSG00000044340	Phlpp1	4.51344	4.52789	3.14195	2.84434	3.18402	3.97987
ENSMUSG00000057329	Bcl2	4.92412	5.44813	6.67919	6.92857	6.3896	6.29479
ENSMUSG00000009905	Kdsr	6.20269	6.2056	4.06433	4.26452	5.42742	5.20227
ENSMUSG00000009907	Vps4b	6.77381	6.70228	6.10543	5.99273	5.78324	5.46217
ENSMUSG00000067006	Serpinb5	5.89995	5.59801	-3.57229	0.21756	-1.73246	-3.38645
ENSMUSG00000026327	Serpinb11	1.76289	0.256787	2.20907	2.27984	3.93997	3.83272
ENSMUSG00000062345	Serpinb2	4.73831	4.16368	1.07156	-2.28494	-0.884459	-3.38645
ENSMUSG00000092572	Serpinb10	2.5758	1.84175	3.41639	2.43388	3.7204	3.45904
ENSMUSG00000026315	Serpinb8	4.86177	4.6062	-1.25036	0.0369873	0.700504	1.13711
ENSMUSG00000038702	Dsel	6.08286	6.01373	5.37315	5.2722	5.94702	5.86858
ENSMUSG00000026374	Tsn	8.2201	8.00291	7.80655	7.72209	8.08677	8.18862
ENSMUSG00000026377	Nifk	6.29659	6.34262	6.14367	6.22417	6.63124	6.92303
ENSMUSG00000064302	Clasp1	6.18824	6.21991	5.62	5.28744	5.2698	5.22458
ENSMUSG00000026380	Tfcp2l1	2.53071	2.70609	1.4721	2.06083	5.78954	5.90587
ENSMUSG00000048402	Gli2	0.640897	0.948665	3.08592	3.31001	1.72698	0.861479
ENSMUSG00000037035	Inhbb	3.54212	4.00756	2.53623	3.58131	4.3163	4.0314
ENSMUSG00000004451	Ralb	6.44977	6.28257	6.1019	5.98963	4.95964	4.9667
ENSMUSG00000098923	Tmem185b	4.03725	2.86013	3.29807	2.95028	2.60383	1.89895
ENSMUSG00000026383	Epb41l5	6.41297	6.27231	6.12641	6.30627	5.59127	5.56484
ENSMUSG00000102687	NA	0.0128655	1.84175	0.334599	1.85802	0.700504	0.701014
ENSMUSG00000026384	Ptpn4	5.22939	5.2323	5.35549	5.72068	5.58405	5.21718
ENSMUSG00000036975	Tmem177	2.10802	2.33771	3.19589	2.66926	2.45341	2.7633
ENSMUSG00000050777	Tmem37	1.50763	1.2002	1.78526	2.60583	2.17443	2.34147
ENSMUSG00000026385	Dbi	8.57823	8.24329	8.07921	8.31032	8.6835	8.88414
ENSMUSG00000026388	3110009E18Rik	1.50763	1.60074	4.24149	3.22813	2.42135	1.56775
ENSMUSG00000003721	Insig2	4.95858	4.96998	4.25426	4.43844	4.52682	4.22088
ENSMUSG00000104253	NA	-0.639211	-3.44365	0.334599	0.653659	0.0330791	0.861479
ENSMUSG00000026339	Ccdc93	3.32162	4.07205	4.43333	4.0901	4.12054	4.2646
ENSMUSG00000001674	Ddx18	5.59509	5.44204	6.1019	5.48545	5.03042	4.29303
ENSMUSG00000036815	Dpp10	-3.44657	-3.44365	1.28569	1.91146	0.0330791	0.701014
ENSMUSG00000026341	Actr3	7.59167	7.30202	6.29653	5.95506	5.73841	5.60507
ENSMUSG00000026342	Slc35f5	4.26079	4.16368	4.32858	3.49642	4.20771	3.38174
ENSMUSG00000026344	Lypd1	0.253874	-1.85869	6.13334	6.08575	4.8252	4.95785
ENSMUSG00000049690	Nckap5	3.26768	2.57872	3.22212	3.75215	4.24482	4.0314
ENSMUSG00000036155	Mgat5	3.06123	4.37013	3.92755	3.54795	2.13544	2.59083
ENSMUSG00000099471	Gm8451	0.460325	0.643811	1.4721	0.988078	0.899813	1.25741
ENSMUSG00000026349	Ccnt2	5.04929	5.61434	5.83072	6.12586	5.48283	5.20227
ENSMUSG00000036104	Rab3gap1	6.06716	6.39713	6.23667	5.90982	6.27317	6.27711
ENSMUSG00000036086	Zranb3	2.33479	1.84175	3.11421	3.47882	3.14529	3.3278
ENSMUSG00000104164	NA	0.460325	0.643811	1.78526	2.31992	1.9229	1.56775
ENSMUSG00000058603	Rpl28-ps1	7.23027	7.43516	6.83604	6.61693	6.86373	7.44565
ENSMUSG00000056211	R3hdm1	6.51199	6.4974	6.57364	6.77666	6.06326	5.9689
ENSMUSG00000026353	Ubxn4	8.52246	8.33155	8.30614	8.18368	8.17353	8.19051
ENSMUSG00000026355	Mcm6	6.40362	5.98051	7.16833	6.94147	6.39167	6.1777
ENSMUSG00000026356	Dars	6.11377	6.25505	6.38916	6.31621	5.87191	6.0627
ENSMUSG00000045382	Cxcr4	-3.44657	-3.44365	4.04976	2.8166	1.37188	2.34147
ENSMUSG00000026399	Cd55	1.91099	2.82313	1.07156	1.08429	1.82826	2.54429
ENSMUSG00000026409	Pfkfb2	0.460325	-0.273727	-0.764936	1.08429	1.67354	0.701014
ENSMUSG00000046404	Yod1	4.49007	4.2074	4.46663	4.39219	4.05936	3.57934
ENSMUSG00000042510	AA986860	2.28135	2.0482	-1.98733	0.0369873	1.9229	1.13711
ENSMUSG00000026417	Pigr	0.0128655	-1.12172	-1.98733	1.17449	4.03837	4.32091
ENSMUSG00000042474	Fcmr	1.50763	1.7658	-3.57229	-3.8699	1.15507	0.861479
ENSMUSG00000016528	Mapkapk2	6.86291	6.74741	5.80492	5.93584	6.20182	6.19287
ENSMUSG00000102856	NA	0.945751	1.84175	0.128148	1.96299	0.337934	-0.579094
ENSMUSG00000016526	Dyrk3	6.0984	6.10131	1.63716	1.55636	2.84043	3.35502
ENSMUSG00000026427	Eif2d	5.57302	5.45419	4.38771	4.82009	4.71049	4.5851
ENSMUSG00000026430	Rassf5	4.42995	4.43286	6.86129	6.56993	3.8098	3.71158
ENSMUSG00000042349	Ikbke	2.70318	3.24285	2.40499	1.55636	2.9114	2.67964
ENSMUSG00000026425	Srgap2	5.31166	5.32122	4.38771	4.834	5.27877	5.19475
ENSMUSG00000055184	Fam72a	0.460325	-0.273727	1.9823	0.773953	0.337934	-1.80149
ENSMUSG00000042268	Slc26a9	4.32822	3.92267	-3.57229	-3.8699	0.193544	-0.579094
ENSMUSG00000013275	Slc41a1	5.26424	4.86469	4.3406	3.95665	3.61095	3.02294
ENSMUSG00000026433	Rab29	3.51922	3.27059	1.85397	2.60583	2.81598	3.43373
ENSMUSG00000026434	Nucks1	9.76273	9.63766	9.59434	9.47703	9.66468	9.89736
ENSMUSG00000103569	NA	1.76289	1.7658	-0.764936	0.988078	1.9229	1.13711
ENSMUSG00000026435	Slc45a3	2.10802	2.82313	-0.764936	0.378024	1.67354	0.520442
ENSMUSG00000026436	Elk4	6.15891	5.89842	6.01079	5.93261	4.75619	3.21346
ENSMUSG00000059149	Mfsd4a	-3.44657	-3.44365	0.951271	0.653659	0.700504	-1.06452
ENSMUSG00000026437	Cdk18	3.32162	3.06414	2.2606	3.31001	4.69045	5.01869
ENSMUSG00000042115	Klhdc8a	5.16446	4.70101	2.53623	2.57304	3.59667	3.3278
ENSMUSG00000009772	Nuak2	3.32162	3.32453	0.128148	-0.699978	1.72698	2.03982
ENSMUSG00000042066	Tmcc2	1.077	-0.273727	1.07156	2.01274	-0.594952	1.25741
ENSMUSG00000042046	Dstyk	5.10418	5.30789	5.00136	5.39454	5.63736	6.02082
ENSMUSG00000097760	6030442K20Rik	-0.276641	-1.85869	0.675636	1.17449	0.337934	0.861479
ENSMUSG00000026439	Rbbp5	4.17549	4.16368	3.91152	4.3541	4.35924	4.30704
ENSMUSG00000053024	Cntn2	2.70318	2.33771	-3.57229	-3.8699	5.14774	5.57645
ENSMUSG00000026442	Nfasc	-3.44657	-1.85869	2.99756	2.46995	1.82826	1.56775
ENSMUSG00000026443	Lrrn2	-0.276641	-1.85869	1.71311	-0.699978	2.88813	2.80338
ENSMUSG00000054387	Mdm4	5.89995	5.88053	6.50319	6.67988	6.35819	6.38669
ENSMUSG00000100228	Gm29257	0.640897	0.256787	0.334599	-0.410472	0.99001	0.520442
ENSMUSG00000026447	Pik3c2b	2.10802	2.82313	2.2606	2.10738	3.02243	3.30005
ENSMUSG00000046062	Ppp1r15b	5.78466	5.93356	5.81357	5.47217	5.36558	5.02718
ENSMUSG00000041757	Plekha6	2.89328	2.96574	1.55699	0.21756	4.40914	4.71684
ENSMUSG00000070643	Sox13	4.42995	4.05619	3.39349	2.15246	4.16962	3.55607
ENSMUSG00000090553	Snrpe	7.66261	7.07303	7.5434	7.1138	6.36241	6.24109
ENSMUSG00000094410	Zbed6	6.46782	7.05918	5.49649	6.03548	5.57679	5.88268
ENSMUSG00000026463	Atp2b4	4.8342	4.7511	6.04058	6.30627	4.67694	5.1643
ENSMUSG00000041577	Prelp	-3.44657	-0.273727	0.334599	1.17449	5.5548	5.58222
ENSMUSG00000120043	NA	-0.276641	0.256787	0.675636	0.522414	0.899813	1.36844
ENSMUSG00000020423	Btg2	5.93064	5.45419	7.49312	7.0966	5.1575	5.31746
ENSMUSG00000064246	Chil1	0.801361	0.463238	-0.11286	0.773953	5.46722	5.59369
ENSMUSG00000042429	Adora1	-3.44657	-3.44365	0.951271	0.773953	2.68708	3.05649
ENSMUSG00000026458	Ppfia4	-1.12464	-3.44365	1.85397	0.522414	0.337934	1.36844
ENSMUSG00000042305	Tmem183a	6.80964	6.8567	5.45838	5.98028	5.90707	6.11936
ENSMUSG00000026456	Cyb5r1	4.69809	4.94436	3.02762	3.07261	4.37607	4.29303
ENSMUSG00000026457	Adipor1	6.23467	6.06216	5.03873	4.46549	5.47505	5.66612
ENSMUSG00000026455	Klhl12	4.59235	4.78997	3.9746	4.55216	4.29876	4.27889
ENSMUSG00000042229	Rabif	3.86632	3.88726	3.24789	3.53098	3.7594	3.18341
ENSMUSG00000042207	Kdm5b	7.79124	8.0989	7.30806	7.63343	8.06941	8.31182
ENSMUSG00000073557	Ppp1r12b	5.01696	4.65964	3.2732	3.918	3.92861	3.38174
ENSMUSG00000103976	NA	-0.276641	1.31124	1.1826	2.43388	1.30317	0.861479
ENSMUSG00000026429	Ube2t	2.82022	1.31124	3.22212	2.39688	2.13544	1.36844
ENSMUSG00000042793	Lgr6	6.27965	6.59937	-3.57229	-3.8699	2.57497	2.67964
ENSMUSG00000026426	Arl8a	5.05726	4.89174	4.2025	4.50078	4.28101	4.33465
ENSMUSG00000085311	NA	1.50763	1.31124	0.951271	1.55636	1.0749	0.861479
ENSMUSG00000079139	Gm4204	2.78225	3.49886	2.2606	2.8166	2.84043	2.91733
ENSMUSG00000003051	Elf3	4.05328	3.86923	2.53623	2.01274	4.17924	4.14493
ENSMUSG00000041926	Rnpep	5.30498	5.77793	4.22861	5.30252	5.97214	5.80584
ENSMUSG00000062580	Timm17a	6.33643	6.16553	5.23184	5.34198	5.36136	5.33123
ENSMUSG00000048096	Lmod1	3.93714	3.32453	1.63716	0.773953	2.79111	1.74283
ENSMUSG00000041889	Shisa4	4.84345	4.79952	1.4721	1.25938	1.96798	2.49619
ENSMUSG00000041879	Ipo9	5.37042	5.34751	5.98038	5.62795	5.77058	5.83996
ENSMUSG00000009418	Nav1	6.12519	6.36531	8.33422	8.73395	5.32716	5.68769
ENSMUSG00000104524	NA	-3.44657	1.41433	1.9823	2.95028	-1.24703	-0.216524
ENSMUSG00000026421	Csrp1	6.70952	6.78877	4.44452	4.97872	7.14713	7.35418
ENSMUSG00000041801	Phlda3	4.05328	4.71117	2.40499	3.38748	3.69381	4.32091
ENSMUSG00000041782	Lad1	7.20179	7.36451	3.56726	4.26452	5.30097	5.57065
ENSMUSG00000026413	Pkp1	7.00155	7.18114	4.4107	4.85461	1.82826	2.54429
ENSMUSG00000026411	Tmem9	6.2694	6.41588	5.56982	6.05045	6.7586	6.75182
ENSMUSG00000041605	Inava	5.63824	6.02191	4.59262	4.68084	5.34436	5.65521
ENSMUSG00000041570	Camsap2	6.0067	6.13189	5.09659	5.48545	5.7055	5.70895
ENSMUSG00000026404	Ddx59	3.56466	2.8962	3.60762	3.72255	2.9114	1.74283
ENSMUSG00000041498	Kif14	3.67237	3.21456	4.66133	4.70374	4.97076	4.65247
ENSMUSG00000041483	Zfp281	5.59509	5.49004	5.0239	4.67313	4.28101	3.71158
ENSMUSG00000098243	NA	-0.276641	1.9139	1.07156	1.4155	1.23102	2.22826
ENSMUSG00000103038	NA	0.801361	1.68563	0.515172	1.91146	-1.73246	-0.216524
ENSMUSG00000102277	NA	-0.639211	1.98261	-1.25036	1.85802	0.589472	1.00587
ENSMUSG00000102142	NA	0.253874	1.98261	1.38191	2.10738	1.50021	0.520442
ENSMUSG00000104145	NA	-1.8616	1.51054	2.15563	0.378024	0.469178	-1.06452
ENSMUSG00000103427	NA	1.68272	1.60074	1.28569	2.01274	0.337934	-1.80149
ENSMUSG00000026393	Nek7	6.69171	6.61299	6.38045	6.36491	6.77613	6.68903
ENSMUSG00000079283	2310009B15Rik	4.60328	4.69077	4.43333	3.918	4.15019	4.06476
ENSMUSG00000056268	Dennd1b	5.37042	5.55916	5.01642	4.70374	4.51926	4.45276
ENSMUSG00000104436	NA	0.640897	1.7658	1.4721	0.988078	0.0330791	0.520442
ENSMUSG00000102157	NA	-3.44657	0.463238	-3.57229	-1.06255	0.0330791	0.313991
ENSMUSG00000033964	Zbtb41	5.2504	5.03613	5.19258	4.95346	5.03042	4.88501
ENSMUSG00000033952	Aspm	4.47825	5.0522	6.78196	6.99196	6.27317	6.37344
ENSMUSG00000026365	Cfh	2.61952	1.60074	-0.402366	-1.06255	2.57497	2.63592
ENSMUSG00000101795	Gm5835	1.19729	0.948665	1.07156	0.653659	0.0330791	-0.216524
ENSMUSG00000026361	Cdc73	6.51199	6.40341	6.28724	6.26837	6.25963	6.24109
ENSMUSG00000018196	Glrx2	5.93064	5.85326	5.81788	5.77935	5.90417	6.00372
ENSMUSG00000018199	Ro60	6.40674	6.512	6.10895	6.16214	6.30646	6.24836
ENSMUSG00000018189	Uchl5	6.25907	6.17657	6.1471	5.69043	5.78954	5.9733
ENSMUSG00000100455	NA	2.04529	1.7658	-0.402366	2.10738	1.56033	0.861479
ENSMUSG00000026360	Rgs2	3.67237	3.49886	6.85082	6.18402	8.208	8.07042
ENSMUSG00000056220	Pla2g4a	3.98806	4.05619	4.06433	3.3685	4.45737	4.64146
ENSMUSG00000032487	Ptgs2	4.68786	4.13378	2.57746	2.27984	-0.594952	-3.38645
ENSMUSG00000006010	Odr4	6.20986	5.82079	5.87686	6.18131	6.22523	5.99509
ENSMUSG00000006005	Tpr	9.61531	10.0433	9.49665	9.53617	9.18447	9.29061
ENSMUSG00000006014	Prg4	7.2161	6.8243	0.820026	-0.699978	0.193544	0.701014
ENSMUSG00000100954	NA	2.16814	2.8962	1.63716	1.33955	1.87635	1.74283
ENSMUSG00000023150	Ivns1abp	6.80492	6.74987	6.3391	5.77935	6.09409	6.31226
ENSMUSG00000052748	Swt1	5.09647	4.68047	5.41355	5.39454	4.71049	4.74798
ENSMUSG00000053286	Trmt1l	3.97129	4.39555	5.1107	4.95982	4.3163	3.94447
ENSMUSG00000026484	Rnf2	6.25907	5.96362	6.1019	5.53736	5.49444	5.29655
ENSMUSG00000026483	Niban1	5.93064	5.72377	3.87892	3.5977	5.21941	5.34487
ENSMUSG00000100594	2810414N06Rik	0.253874	-0.636297	0.128148	0.21756	0.803597	0.520442
ENSMUSG00000043019	Edem3	5.13463	4.96998	3.9746	4.25422	3.8098	3.62478
ENSMUSG00000032666	1700025G04Rik	6.20269	6.25505	8.12163	8.06784	7.37031	7.31312
ENSMUSG00000014980	Tsen15	3.86632	3.71622	4.62247	4.72629	3.83436	3.50837
ENSMUSG00000026482	Rgl1	1.59783	-0.636297	4.46663	4.3541	2.54553	2.49619
ENSMUSG00000008475	Arpc5	8.68882	8.27445	7.15478	6.72349	6.4623	6.34317
ENSMUSG00000026480	Ncf2	1.68272	0.256787	3.08592	2.06083	1.43747	2.22826
ENSMUSG00000042772	Smg7	5.70572	5.95509	5.75189	5.99273	6.29987	6.71815
ENSMUSG00000100394	NA	0.460325	0.804275	-1.25036	1.4155	1.43747	1.00587
ENSMUSG00000026479	Lamc2	7.89717	7.8698	4.50986	4.50078	5.25623	5.52943
ENSMUSG00000026478	Lamc1	5.70572	6.0542	6.38045	6.6566	5.98591	5.76584
ENSMUSG00000103818	NA	-0.276641	1.2002	0.675636	-1.54798	0.0330791	1.25741
ENSMUSG00000042699	Dhx9	7.58479	7.79296	7.74002	7.5642	7.11115	7.13809
ENSMUSG00000066800	Rnasel	0.945751	1.9139	3.37022	3.47882	1.43747	1.36844
ENSMUSG00000026473	Glul	5.62221	5.26025	7.29112	7.3916	8.2197	8.08268
ENSMUSG00000004110	Cacna1e	-3.44657	-3.44365	0.515172	-2.28494	2.86448	3.15271
ENSMUSG00000096950	Gm9530	0.0128655	1.07991	-3.57229	0.653659	0.700504	1.823
ENSMUSG00000056708	Ier5	7.81494	7.65898	5.62493	5.67892	5.78009	5.44327
ENSMUSG00000026471	Mr1	3.56466	3.24285	3.66611	3.76672	4.17924	4.08116
ENSMUSG00000026470	Stx6	5.20807	5.10709	4.92356	4.58542	4.98728	4.50229
ENSMUSG00000033722	BC034090	-1.8616	0.948665	0.675636	1.4155	0.589472	1.74283
ENSMUSG00000026469	Xpr1	6.11377	5.83014	5.50185	5.65953	6.61006	6.55166
ENSMUSG00000033701	Acbd6	5.90879	5.6882	5.72462	5.79009	5.84497	5.74541
ENSMUSG00000033684	Qsox1	5.65934	5.80665	3.54665	3.72255	6.62422	6.6756
ENSMUSG00000033671	Cep350	6.04729	6.58563	6.25267	6.55531	6.13668	6.00372
ENSMUSG00000026466	Tor1aip1	5.57857	5.3924	5.21887	4.67313	4.87931	4.5851
ENSMUSG00000102964	NA	1.30832	1.2002	1.4721	0.0369873	0.193544	0.0729831
ENSMUSG00000050565	Tor1aip2	7.6613	7.38051	6.9004	6.82793	6.31739	6.07503
ENSMUSG00000078193	Gm2000	8.1566	8.42556	7.31569	7.80296	7.99308	8.64938
ENSMUSG00000026600	Soat1	5.27795	5.40497	5.78306	5.97402	5.91284	5.79097
ENSMUSG00000101523	Csnk2a1-ps3	4.17549	4.62781	3.34657	3.90488	3.49251	4.20601
ENSMUSG00000026596	Abl2	6.1061	6.24809	4.98613	5.2773	5.08261	5.41121
ENSMUSG00000060519	Tor3a	3.58686	3.52213	4.30423	4.20156	4.98179	5.15658
ENSMUSG00000033557	Fam20b	5.62758	5.73874	4.30423	4.74112	5.07747	4.86622
ENSMUSG00000026594	Ralgps2	6.57163	6.38765	7.85135	7.82489	6.64345	6.46686
ENSMUSG00000101964	NA	-1.8616	-3.44365	1.28569	2.10738	0.0330791	-0.579094
ENSMUSG00000070565	Rasal2	6.1552	6.41588	4.74512	4.85461	4.15994	4.49007
ENSMUSG00000103808	NA	-0.639211	2.74617	1.1826	1.96299	0.337934	0.313991
ENSMUSG00000049881	2810025M15Rik	6.06321	5.58149	4.84977	4.70374	4.53433	4.79843
ENSMUSG00000033488	Cryzl2	2.53071	2.82313	3.52574	3.49642	2.05414	2.1054
ENSMUSG00000004031	Brinp2	1.76289	1.60074	-3.57229	1.68469	-4.05438	-3.38645
ENSMUSG00000061992	Gm4953	3.06123	2.74617	2.8371	2.8166	3.16478	3.60224
ENSMUSG00000040782	Cop1	5.69043	5.73874	5.41355	5.58337	5.39889	5.22458
ENSMUSG00000090394	4930523C07Rik	4.02104	4.22168	4.1759	4.68852	4.51926	4.56192
ENSMUSG00000058267	Mrps14	6.20269	5.81609	5.74738	5.65562	5.28324	4.84717
ENSMUSG00000014226	Cacybp	7.29911	7.17748	7.11858	6.82271	6.80282	6.92303
ENSMUSG00000026721	Rabgap1l	5.18643	4.83712	5.6101	5.36132	5.11804	4.93998
ENSMUSG00000103693	NA	-3.44657	0.643811	-0.764936	1.96299	0.0330791	-1.06452
ENSMUSG00000103432	NA	-1.8616	1.2002	-0.11286	1.62195	0.469178	-1.80149
ENSMUSG00000040423	Rc3h1	6.40674	6.38448	5.53884	5.52456	5.26077	5.2538
ENSMUSG00000103739	NA	0.253874	1.68563	-0.764936	1.85802	0.700504	0.520442
ENSMUSG00000026715	Serpinc1	0.253874	0.463238	1.78526	2.39688	-1.24703	-0.216524
ENSMUSG00000043467	Zbtb37	4.05328	4.65964	4.35252	4.8409	4.72369	4.74798
ENSMUSG00000053332	Gas5	9.06987	9.02166	9.14474	9.14603	8.78344	8.87123
ENSMUSG00000026709	Dars2	3.39892	3.32453	4.1759	4.11309	3.10549	3.35502
ENSMUSG00000026708	Cenpl	3.81082	3.94005	5.18593	4.82706	4.23564	4.51442
ENSMUSG00000026705	Klhl20	4.03725	4.22168	5.36729	5.05787	4.15019	3.73249
ENSMUSG00000044835	Ankrd45	0.0128655	-1.85869	0.515172	1.62195	-0.353944	0.313991
ENSMUSG00000026701	Prdx6	7.21432	6.96042	6.72118	6.79632	7.14958	7.34911
ENSMUSG00000040297	Suco	7.59851	7.59183	6.62861	6.76218	9.29642	9.28531
ENSMUSG00000026698	Pigc	5.17914	5.47819	4.78086	4.00661	5.0251	4.74798
ENSMUSG00000040265	Dnm3	3.84805	4.08773	1.38191	3.24904	3.97352	3.94447
ENSMUSG00000026694	Eef1aknmt	3.51922	3.15626	3.14195	3.58131	3.79737	4.1134
ENSMUSG00000026696	Vamp4	4.66718	4.50471	4.78086	3.89165	4.33363	4.6634
ENSMUSG00000040225	Prrc2c	9.06938	9.66634	9.27496	9.53803	8.9692	9.23492
ENSMUSG00000040181	Fmo1	-0.276641	-1.12172	4.59262	4.48324	6.62069	6.50988
ENSMUSG00000040170	Fmo2	0.460325	0.948665	-0.11286	-0.410472	10.1251	10.0049
ENSMUSG00000040124	Gorab	4.37998	3.99098	4.13507	3.931	3.91716	4.40145
ENSMUSG00000026585	Kifap3	5.89106	5.71369	6.50586	6.38631	5.71215	5.60507
ENSMUSG00000026584	Scyl3	3.67237	4.2074	3.6851	4.24384	3.55295	3.40797
ENSMUSG00000041406	BC055324	3.32162	3.63316	3.86234	3.98185	3.83436	3.60224
ENSMUSG00000041396	Mettl18	2.78225	2.70609	2.87065	2.53949	2.28547	1.47153
ENSMUSG00000040918	Slc19a2	3.02917	3.1857	0.820026	0.522414	0.700504	-0.216524
ENSMUSG00000026578	Ccdc181	3.69299	3.61163	3.74059	4.20156	5.19117	5.60507
ENSMUSG00000026577	Blzf1	4.54779	4.49299	4.07876	4.43844	4.67013	4.98424
ENSMUSG00000026575	Nme7	3.98806	4.22168	3.79403	4.12445	3.6391	3.12135
ENSMUSG00000026576	Atp1b1	8.93957	8.79684	6.07696	5.76853	11.2344	11.1688
ENSMUSG00000104011	NA	0.801361	0.948665	-0.402366	-1.06255	1.96798	2.84237
ENSMUSG00000040848	Sft2d2	5.99845	5.99306	5.23184	4.75581	5.5362	5.68769
ENSMUSG00000040843	Tiprl	5.8595	5.82547	5.7292	5.16076	4.8495	4.17579
ENSMUSG00000102302	NA	-1.12464	-0.636297	2.04242	0.773953	0.193544	0.0729831
ENSMUSG00000040836	Gpr161	2.10802	2.0482	2.99756	1.25938	0.589472	0.313991
ENSMUSG00000026571	Dcaf6	5.8595	5.96786	4.82431	4.95982	6.07619	6.50077
ENSMUSG00000026568	Mpc2	6.13652	6.31956	5.99566	6.31373	6.35819	6.32951
ENSMUSG00000026566	Mpzl1	5.69043	5.52501	5.78746	5.37089	5.59487	5.70895
ENSMUSG00000040723	Rcsd1	2.33479	1.84175	4.25426	4.10164	2.28547	1.36844
ENSMUSG00000040713	Creg1	4.88882	5.00343	4.81573	4.58542	5.10296	5.33807
ENSMUSG00000026565	Pou2f1	5.80846	6.10131	5.83498	6.02643	5.64084	5.26819
ENSMUSG00000120395	NA	-3.44657	-1.12172	1.85397	1.74481	-0.594952	0.313991
ENSMUSG00000103400	NA	0.460325	-3.44365	2.10013	0.21756	-1.73246	-0.216524
ENSMUSG00000026563	Tada1	4.79661	5.09162	5.55957	5.67892	5.42337	5.51743
ENSMUSG00000040596	Pogk	5.18643	5.56478	6.08055	6.4509	5.90707	6.14688
ENSMUSG00000084093	NA	-0.639211	-1.12172	-0.764936	0.884984	0.589472	0.313991
ENSMUSG00000097823	NA	0.0128655	-3.44365	0.128148	0.0369873	1.61804	0.701014
ENSMUSG00000060568	Fam78b	0.460325	1.2002	2.2606	1.33955	3.10549	2.34147
ENSMUSG00000026558	Uck2	6.69171	6.57176	6.9085	6.18944	5.43145	5.35839
ENSMUSG00000052428	Tmco1	6.16998	6.42517	5.77422	5.98652	6.85776	7.00049
ENSMUSG00000026687	Aldh9a1	5.31166	5.07598	6.36287	6.2347	5.14283	4.87565
ENSMUSG00000026688	Mgst3	1.9797	2.38924	1.85397	1.74481	-0.884459	-1.80149
ENSMUSG00000052534	Pbx1	8.89189	8.89034	7.71253	8.09912	8.83493	8.738
ENSMUSG00000103780	NA	-0.276641	2.74617	0.334599	1.62195	1.96798	2.1054
ENSMUSG00000026683	Nuf2	2.38632	2.70609	3.54665	3.31001	3.91716	3.79346
ENSMUSG00000026678	Rgs5	-1.12464	-0.636297	4.60263	4.53524	3.36347	3.55607
ENSMUSG00000038530	Rgs4	7.97602	7.56688	4.87479	4.86819	8.19739	8.32651
ENSMUSG00000026675	Hsd17b7	6.11758	5.88053	5.04609	4.10164	5.38649	5.4496
ENSMUSG00000097503	3110045C21Rik	1.68272	1.2002	2.15563	1.25938	1.77851	2.03982
ENSMUSG00000026674	Ddr2	0.0128655	-0.636297	0.515172	-1.06255	0.589472	0.701014
ENSMUSG00000026670	Uap1	5.75065	5.54219	5.54405	5.26195	4.43346	4.1134
ENSMUSG00000026667	Uhmk1	5.9263	5.78757	4.89938	5.14412	4.96521	4.88501
ENSMUSG00000102752	Gm7694	0.0128655	0.256787	2.76756	1.55636	1.72698	-0.579094
ENSMUSG00000038473	Nos1ap	1.50763	1.2002	0.820026	2.92451	4.69716	4.59655
ENSMUSG00000038463	Olfml2b	1.50763	1.07991	-1.98733	-2.28494	0.469178	-3.38645
ENSMUSG00000026663	Atf6	4.8061	5.12999	3.72233	4.03096	4.60025	4.55019
ENSMUSG00000026659	Dusp12	4.26079	3.94005	4.32858	4.07846	4.13049	4.2646
ENSMUSG00000089838	NA	-1.12464	1.51054	1.63716	0.378024	0.0330791	0.0729831
ENSMUSG00000026649	Cfap126	1.59783	-0.273727	-0.402366	1.33955	1.87635	2.9534
ENSMUSG00000058076	Sdhc	7.26166	6.64248	6.93451	6.81397	6.35819	5.47464
ENSMUSG00000005674	Tomm40l	4.24692	3.67529	4.03504	3.72255	3.8098	3.12135
ENSMUSG00000013593	Ndufs2	7.02815	7.06315	6.67919	6.88248	6.86522	6.8978
ENSMUSG00000006403	Adamts4	2.70318	2.38924	2.10013	2.19619	1.30317	1.56775
ENSMUSG00000052423	B4galt3	4.55906	4.3179	4.03504	3.99428	4.20771	3.97987
ENSMUSG00000062729	Ppox	2.96282	2.62244	2.73149	3.61391	3.97352	3.73249
ENSMUSG00000053483	Usp21	3.86632	4.27745	4.26691	4.50948	4.70384	4.41445
ENSMUSG00000062963	Ufc1	6.0067	6.02599	5.61506	6.02643	5.99138	5.9689
ENSMUSG00000103983	NA	1.83884	2.0482	0.951271	0.988078	2.17443	2.34147
ENSMUSG00000013973	Dedd	5.22232	4.73127	4.93946	4.70374	4.8495	4.6079
ENSMUSG00000013997	Nit1	5.12708	4.50471	4.89123	4.97872	4.68371	4.6079
ENSMUSG00000006412	Pfdn2	5.72085	5.0681	5.29499	4.77756	5.0979	4.92189
ENSMUSG00000045259	Klhdc9	0.640897	0.463238	1.71311	1.48765	2.54553	1.74283
ENSMUSG00000006411	Nectin4	6.4437	6.5322	1.55699	2.01274	4.03837	3.62478
ENSMUSG00000026641	Usf1	2.82022	0.643811	1.71311	0.773953	0.803597	-1.80149
ENSMUSG00000038235	F11r	7.99067	7.84809	4.68037	4.92126	6.60115	6.80214
ENSMUSG00000091993	NA	0.640897	2.11094	1.85397	1.74481	-1.24703	-1.06452
ENSMUSG00000060244	Alyref2	3.97129	4.33113	3.86234	3.98185	4.44944	4.64146
ENSMUSG00000026556	Vangl2	6.1663	5.92485	5.64445	5.58748	5.88373	5.93322
ENSMUSG00000003458	Ncstn	4.42995	4.49299	2.99756	3.5977	3.477	2.91733
ENSMUSG00000026553	Copa	7.32904	7.3336	7.47688	7.16696	6.90344	6.70499
ENSMUSG00000003464	Pex19	5.28475	4.89174	5.22537	5.03999	5.41932	5.26101
ENSMUSG00000026554	Dcaf8	6.65541	6.86127	6.39205	6.699	7.12117	6.90011
ENSMUSG00000013698	Pea15a	5.57857	5.21813	4.87479	5.24644	5.87783	6.02929
ENSMUSG00000038034	Igsf8	3.4723	3.88726	2.04242	2.27984	4.40094	4.34826
ENSMUSG00000007097	Atp1a2	1.30832	0.948665	2.61753	1.48765	4.91428	4.45276
ENSMUSG00000050229	Pigm	5.12708	4.93573	4.35252	4.24384	4.21708	3.48392
ENSMUSG00000037995	Igsf9	5.37042	5.32784	3.92755	4.07846	5.46722	5.59939
ENSMUSG00000026547	Tagln2	9.06346	8.96229	5.67326	5.37089	6.91788	7.33892
ENSMUSG00000026546	Cfap45	2.48417	2.0482	2.53623	1.74481	2.13544	2.80338
ENSMUSG00000085184	4933439K11Rik	-0.276641	-0.273727	5.20579	5.50296	2.79111	2.72208
ENSMUSG00000049598	Vsig8	-3.44657	-1.12172	0.515172	2.01274	1.37188	1.47153
ENSMUSG00000026544	Dusp23	2.16814	2.57872	3.77644	4.3541	3.85851	3.99726
ENSMUSG00000037860	Aim2	-3.44657	-1.85869	2.31035	1.48765	0.700504	1.36844
ENSMUSG00000043263	Ifi209	0.801361	2.11094	0.128148	0.522414	-4.05438	-3.38645
ENSMUSG00000073489	Ifi204	4.52498	4.34425	4.21561	2.63789	-4.05438	-0.579094
ENSMUSG00000102187	NA	2.92847	1.2002	0.951271	0.884984	-1.73246	-1.06452
ENSMUSG00000090272	Mndal	1.41141	0.643811	6.6505	5.42242	-4.05438	-0.579094
ENSMUSG00000026536	Ifi211	4.67756	4.53934	4.00514	2.50514	-1.73246	-3.38645
ENSMUSG00000039997	Ifi203	0.945751	1.98261	5.15222	3.82358	-1.73246	-1.06452
ENSMUSG00000026535	Ifi202b	7.45052	7.21009	2.04242	1.62195	0.469178	0.313991
ENSMUSG00000028354	Fmn2	-1.12464	-1.85869	2.40499	0.773953	2.05414	2.03982
ENSMUSG00000026526	Fh1	5.92194	5.65701	6.20414	6.1202	4.9428	2.49619
ENSMUSG00000026525	Opn3	4.17549	3.6959	0.515172	0.884984	1.37188	1.74283
ENSMUSG00000078185	Chml	4.47825	4.43286	2.80275	2.97559	3.08517	3.35502
ENSMUSG00000039748	Exo1	2.99638	3.35076	4.4107	4.00661	3.98454	4.3751
ENSMUSG00000078184	NA	4.13086	4.11859	3.54665	3.20691	3.18402	3.90817
ENSMUSG00000057335	Cep170	4.08482	4.45721	4.74512	4.59362	3.29434	3.30005
ENSMUSG00000026504	Sdccag8	4.16076	3.63316	3.66611	3.9693	4.41729	4.52644
ENSMUSG00000019699	Akt3	5.01696	5.01987	5.15222	5.54161	4.63561	4.6634
ENSMUSG00000063659	Zbtb18	4.92412	4.88278	4.82431	4.20156	4.03837	4.29303
ENSMUSG00000015962	1700016C15Rik	2.92847	2.53363	-3.57229	-3.8699	-0.884459	0.313991
ENSMUSG00000015961	Adss	7.41685	7.36933	7.0525	7.00277	6.65728	6.59512
ENSMUSG00000026502	Desi2	6.28645	6.37173	5.2888	5.23076	5.26529	5.14883
ENSMUSG00000086350	NA	-1.12464	-1.12172	0.128148	0.884984	0.700504	1.25741
ENSMUSG00000026500	Cox20	6.41297	6.27231	7.33985	7.36072	7.36926	7.20133
ENSMUSG00000039630	Hnrnpu	9.46838	9.34119	9.57761	9.27045	8.89635	8.76044
ENSMUSG00000026495	Efcab2	2.48417	2.11094	4.92356	4.36372	3.98454	3.94447
ENSMUSG00000026494	Kif26b	6.04328	6.27916	-0.764936	0.522414	3.04365	3.57934
ENSMUSG00000055067	Smyd3	4.03725	4.19297	4.60263	4.49204	4.84346	4.90357
ENSMUSG00000026492	Tfb2m	3.39892	2.8962	3.56726	3.11878	2.60383	1.823
ENSMUSG00000038949	Cnst	3.44825	3.52213	5.6493	5.42242	5.23794	5.23926
ENSMUSG00000038936	Sccpdh	5.01696	5.48413	4.27946	5.06968	4.85551	4.74798
ENSMUSG00000026491	Ahctf1	5.31831	5.57594	5.29499	5.40389	4.87931	4.91276
ENSMUSG00000026490	Cdc42bpa	6.41917	6.87489	4.63228	5.15524	5.34863	5.44327
ENSMUSG00000026489	Coq8a	0.253874	0.256787	0.515172	0.773953	4.16962	4.4401
ENSMUSG00000010609	Psen2	3.60872	3.06414	2.20907	1.74481	4.00631	4.06476
ENSMUSG00000055676	NA	1.59783	-1.12172	1.1826	0.773953	0.99001	0.0729831
ENSMUSG00000038855	Itpkb	3.63025	3.86923	2.65653	3.75215	4.83131	5.08523
ENSMUSG00000104388	NA	0.460325	0.804275	0.334599	2.15246	1.82826	1.74283
ENSMUSG00000026496	Parp1	6.02714	5.42979	6.19424	6.32362	6.57041	6.54577
ENSMUSG00000058729	Lin9	4.76775	4.35725	3.9746	3.86481	4.18879	3.60224
ENSMUSG00000026499	Acbd3	7.24081	7.0472	6.31797	6.4755	6.54832	6.66748
ENSMUSG00000060743	H3f3a	5.606	5.34098	5.81357	5.19887	4.27205	2.98859
ENSMUSG00000038806	Sde2	5.56186	5.41743	5.50719	5.66343	5.6854	5.53539
ENSMUSG00000026520	Pycr2	5.71583	5.2323	5.1992	4.95346	5.41118	5.15658
ENSMUSG00000038793	Lefty1	2.28135	0.643811	1.4721	0.988078	-0.353944	-0.579094
ENSMUSG00000026519	Tmem63a	6.15891	6.2411	5.28258	5.53311	5.89544	6.50988
ENSMUSG00000038776	Ephx1	5.43302	5.70863	1.85397	1.68469	5.41932	5.46217
ENSMUSG00000026516	Nvl	6.04729	6.08187	5.87686	5.93261	5.84195	5.54724
ENSMUSG00000062169	Cnih4	7.79124	7.60279	5.83072	5.88998	6.19236	6.19663
ENSMUSG00000038733	Wdr26	9.02993	9.03537	8.06479	8.10916	8.25025	8.4205
ENSMUSG00000081214	NA	4.78705	4.91829	3.9746	3.87829	2.95684	2.98859
ENSMUSG00000004880	Lbr	5.41452	5.30789	6.59889	6.15938	5.94421	5.99076
ENSMUSG00000022995	Enah	9.05949	9.00266	8.80952	9.09173	9.4815	9.57771
ENSMUSG00000103317	NA	-1.12464	1.51054	1.63716	3.00046	1.67354	0.861479
ENSMUSG00000102950	NA	-3.44657	1.07991	-3.57229	0.21756	-0.147493	0.520442
ENSMUSG00000102760	NA	0.945751	2.43899	0.820026	3.20691	1.77851	1.56775
ENSMUSG00000026511	Srp9	5.07307	4.59527	4.50986	4.48324	3.96242	2.84237
ENSMUSG00000038633	Degs1	6.52066	6.42208	5.78746	5.28238	6.3792	6.64007
ENSMUSG00000047539	Fbxo28	5.73085	5.63583	5.23828	5.63193	5.69213	5.39819
ENSMUSG00000026510	Trp53bp2	5.73583	5.75847	4.85816	5.19887	5.2287	5.21718
ENSMUSG00000026509	Capn2	8.33766	8.43784	6.42065	6.58234	6.45836	6.74669
ENSMUSG00000038576	Susd4	5.39578	5.45419	5.43052	6.01121	5.94421	5.81568
ENSMUSG00000079164	Tlr5	2.22586	2.17106	-1.98733	1.48765	1.96798	1.65795
ENSMUSG00000030768	Disp1	4.06913	4.02395	5.74738	5.55846	4.63561	5.03562
ENSMUSG00000046836	Brox	4.73831	5.01987	4.7631	4.60177	4.44944	3.40797
ENSMUSG00000042901	Aida	4.65672	4.43286	5.15903	4.57718	3.99546	3.48392
ENSMUSG00000056050	Mia3	7.40284	7.27488	7.58695	7.81441	7.60606	7.43133
ENSMUSG00000072258	Taf1a	2.48417	2.78517	3.54665	3.8512	3.55295	3.3278
ENSMUSG00000039384	Dusp10	2.82022	2.48709	3.95909	3.61391	0.803597	0.701014
ENSMUSG00000044854	1700056E22Rik	1.83884	0.643811	3.37022	2.60583	2.2124	1.47153
ENSMUSG00000073481	Mtarc2	6.29659	6.06216	6.65532	6.6566	6.36873	6.28066
ENSMUSG00000026620	Mark1	3.73334	3.86923	5.49649	5.64382	4.79424	4.78848
ENSMUSG00000039318	Rab3gap2	3.18279	3.71622	4.09304	3.931	3.36347	2.98859
ENSMUSG00000026618	Iars2	6.52641	6.39713	6.39494	6.00508	6.33471	6.13122
ENSMUSG00000026617	Bpnt1	5.05726	5.03613	4.45561	4.50948	4.14037	3.88968
ENSMUSG00000097261	NA	-1.8616	-3.44365	0.820026	0.522414	-0.147493	0.313991
ENSMUSG00000026615	Eprs	8.72305	8.81874	8.53132	8.59999	8.38259	8.48892
ENSMUSG00000039246	Lyplal1	3.02917	2.66487	4.47756	4.16902	3.24024	2.03982
ENSMUSG00000039239	Tgfb2	6.0711	5.82079	4.03504	3.8512	4.30756	4.34826
ENSMUSG00000001305	Rrp15	4.05328	4.05619	3.72233	3.67699	3.22174	3.71158
ENSMUSG00000097784	NA	0.945751	1.7658	1.1826	0.522414	0.700504	-0.216524
ENSMUSG00000039210	Gpatch2	4.63558	4.50471	4.1212	4.93423	4.60739	4.93096
ENSMUSG00000104394	NA	1.41141	2.17106	0.951271	2.06083	1.77851	1.9711
ENSMUSG00000026610	Esrrg	-3.44657	-1.12172	0.675636	-0.169464	1.9229	1.74283
ENSMUSG00000026608	Kctd3	4.90658	4.6062	4.52047	4.69615	4.62157	4.87565
ENSMUSG00000037624	Kcnk2	2.28135	1.60074	6.64809	7.05119	4.64258	4.55019
ENSMUSG00000102824	NA	0.460325	1.31124	0.951271	1.08429	-0.147493	-0.579094
ENSMUSG00000026605	Cenpf	6.40049	6.30956	8.20126	8.33497	7.85288	8.03509
ENSMUSG00000026604	Ptpn14	6.21343	6.61839	6.15733	6.48435	6.85925	7.15174
ENSMUSG00000026603	Smyd2	4.20449	4.39555	5.71542	5.35168	5.38649	5.41768
ENSMUSG00000010175	Prox1	2.28135	2.53363	0.820026	1.62195	0.99001	1.13711
ENSMUSG00000089872	Rps6kc1	2.61952	3.03208	2.99756	3.26965	2.7658	3.57934
ENSMUSG00000026634	Angel2	5.56745	5.73874	6.00702	5.84262	5.74166	5.74026
ENSMUSG00000037568	Vash2	3.75311	2.70609	5.00891	5.64777	4.47309	4.6079
ENSMUSG00000066595	Flvcr1	4.47825	3.9742	3.24789	3.31001	3.41322	3.02294
ENSMUSG00000026632	Tatdn3	2.5758	1.84175	2.40499	2.8166	2.54553	2.03982
ENSMUSG00000062510	Nsl1	1.83884	1.2002	3.14195	2.50514	3.02243	1.823
ENSMUSG00000026628	Atf3	4.03725	3.24285	3.82859	3.94388	-4.05438	-0.579094
ENSMUSG00000073478	NA	0.253874	0.0157793	1.07156	0.884984	0.99001	1.00587
ENSMUSG00000037499	Nenf	5.46333	5.58701	4.96298	5.2722	5.09282	5.05234
ENSMUSG00000026627	Pacc1	3.4723	2.62244	2.45008	2.19619	2.7658	1.74283
ENSMUSG00000026626	Ppp2r5a	6.12897	6.39082	6.09127	5.68277	6.22058	6.32264
ENSMUSG00000102246	NA	-1.12464	1.07991	0.128148	1.4155	0.899813	1.13711
ENSMUSG00000037474	Dtl	4.64619	4.95295	6.08055	5.8529	5.25168	5.28244
ENSMUSG00000037461	Ints7	5.39578	5.54787	5.6493	5.77215	5.61273	5.94671
ENSMUSG00000102970	NA	1.83884	2.62244	1.91956	2.66926	2.01171	1.65795
ENSMUSG00000026623	Lpgat1	8.73365	8.50216	6.66492	6.4554	6.31521	6.21532
ENSMUSG00000102840	NA	1.50763	1.41433	2.15563	2.06083	2.65986	2.34147
ENSMUSG00000026622	Nek2	4.5018	4.00756	4.32858	3.34927	2.05414	2.03982
ENSMUSG00000037434	Slc30a1	3.84805	3.88726	3.89531	3.5977	3.87043	3.90817
ENSMUSG00000097416	NA	-0.639211	-3.44365	1.1826	0.884984	1.23102	1.13711
ENSMUSG00000026637	Traf5	2.38632	2.43899	3.72233	3.34927	1.72698	1.823
ENSMUSG00000103653	NA	2.74326	2.99929	1.78526	3.38748	3.42943	3.87094
ENSMUSG00000037395	Rcor3	4.24692	4.3829	4.50986	4.78473	4.45737	4.12925
ENSMUSG00000058248	Kcnh1	-3.44657	-0.273727	4.16242	4.10164	5.25168	5.20974
ENSMUSG00000037375	Hhat	2.5758	1.41433	1.38191	2.23862	1.0749	-0.216524
ENSMUSG00000016262	Sertad4	7.25301	6.90397	-0.11286	-0.410472	3.31194	2.39491
ENSMUSG00000016200	Syt14	2.16814	1.2002	3.2732	3.16352	2.42135	2.49619
ENSMUSG00000016181	Utp25	3.56466	4.08773	4.72692	4.68852	4.64952	4.64146
ENSMUSG00000026638	Irf6	7.42611	7.20291	4.43333	4.38276	6.49155	6.25199
ENSMUSG00000079144	A130010J15Rik	5.49301	5.21813	4.60263	4.30502	4.90851	5.10139
ENSMUSG00000026639	Lamb3	6.69682	6.87489	5.08234	5.44071	3.65298	4.01443
ENSMUSG00000016194	Hsd11b1	5.17914	4.6062	0.951271	0.522414	3.22174	3.21346
ENSMUSG00000009633	G0s2	4.93281	4.74122	3.39349	3.70753	4.57133	2.03982
ENSMUSG00000097850	NA	2.33479	2.28427	2.15563	2.46995	4.33363	4.72729
ENSMUSG00000026640	Plxna2	2.43608	3.1262	3.58758	4.36372	2.54553	2.39491
ENSMUSG00000016494	Cd34	4.54779	5.12999	3.95909	4.60177	4.8374	4.68501
ENSMUSG00000016493	Cd46	0.0128655	1.41433	2.40499	2.31992	0.193544	0.313991
ENSMUSG00000016481	Cr1l	5.64355	5.61974	5.1658	4.834	5.4071	5.30355
ENSMUSG00000050530	Fam171a1	4.84345	4.61704	4.21561	4.63392	4.46525	4.2356
ENSMUSG00000026643	Nmt2	5.75556	5.9117	4.87479	4.97872	5.24711	5.11738
ENSMUSG00000049950	Rpp38	4.08482	4.10324	4.35252	4.36372	4.30756	4.22088
ENSMUSG00000026648	Dclre1c	2.38632	1.9139	3.72233	3.16352	1.30317	2.67964
ENSMUSG00000026646	Suv39h2	3.15335	2.17106	3.79403	3.72255	3.08517	2.91733
ENSMUSG00000109865	Hspa14	5.31166	4.69077	5.5647	5.64777	4.70384	3.7531
ENSMUSG00000051396	Hspa14	1.077	-1.85869	3.08592	2.27984	2.45341	2.98859
ENSMUSG00000026655	Fam107b	5.59509	5.3924	6.45146	6.18944	4.74328	4.70631
ENSMUSG00000026657	Frmd4a	5.64355	5.23934	8.01032	7.91432	6.31303	6.44486
ENSMUSG00000039449	Prpf18	4.95004	4.7511	4.88304	5.00354	4.79424	4.47774
ENSMUSG00000048186	Bend7	4.59235	4.42053	3.24789	3.94388	4.62157	4.88501
ENSMUSG00000026662	Sephs1	5.45128	5.16737	5.91756	5.58337	5.74813	5.47464
ENSMUSG00000026664	Phyh	4.26079	3.54503	4.99376	4.68084	4.67694	4.80831
ENSMUSG00000026668	Ucma	-1.8616	-3.44365	0.820026	0.378024	2.32066	1.9711
ENSMUSG00000026669	Mcm10	3.18279	2.57872	5.50719	4.38276	4.28991	4.52644
ENSMUSG00000026672	Optn	3.09259	3.67529	3.14195	2.23862	3.42943	3.69037
ENSMUSG00000026676	Ccdc3	-1.8616	-1.85869	1.55699	0.884984	5.07232	5.20974
ENSMUSG00000039145	Camk1d	1.30832	1.84175	4.36435	5.08138	4.99818	5.1253
ENSMUSG00000039128	Cdc123	6.15891	6.03815	5.76533	5.88998	5.95544	5.76584
ENSMUSG00000025817	Nudt5	4.05328	4.22168	4.98613	4.50948	4.64258	4.2356
ENSMUSG00000025816	Sec61a2	3.2949	4.04016	5.00891	5.30752	4.63561	3.94447
ENSMUSG00000043241	Upf2	6.03119	6.21277	6.40642	6.46213	6.49925	6.34657
ENSMUSG00000045319	Proser2	4.77744	5.14506	1.4721	2.78831	4.57861	5.01869
ENSMUSG00000039063	Echdc3	1.30832	1.98261	1.71311	0.653659	0.700504	1.00587
ENSMUSG00000039046	Usp6nl	5.43913	5.3924	4.531	4.17995	4.40914	4.19098
ENSMUSG00000002107	Celf2	6.77864	6.9668	8.04564	7.68612	7.31903	7.33551
ENSMUSG00000062319	NA	-0.639211	1.7658	0.128148	0.21756	0.0330791	-0.216524
ENSMUSG00000015619	Gata3	3.51922	3.56757	4.27946	3.82358	5.59846	5.81077
ENSMUSG00000025782	Taf3	5.56745	5.58701	5.68274	5.71694	5.43145	5.3651
ENSMUSG00000025781	Atp5c1	7.1109	6.89953	7.28647	7.3869	7.40043	7.38091
ENSMUSG00000037262	Kin	5.33807	5.36692	5.37315	4.84777	5.12801	5.28951
ENSMUSG00000025780	Itih5	-0.639211	-0.273727	3.70383	3.20691	2.45341	2.34147
ENSMUSG00000061186	Sfmbt2	1.50763	2.53363	-1.25036	0.0369873	-0.594952	0.313991
ENSMUSG00000026778	Prkcq	-3.44657	-0.273727	4.531	4.43844	1.87635	1.25741
ENSMUSG00000026773	Pfkfb3	3.32162	3.6959	4.21561	4.54372	1.82826	2.1054
ENSMUSG00000102329	NA	-3.44657	-0.636297	3.72233	3.86481	0.337934	0.313991
ENSMUSG00000037197	Rbm17	7.34704	7.19025	7.33234	6.96378	6.09409	5.84477
ENSMUSG00000026770	Il2ra	-3.44657	0.0157793	7.74116	6.7402	-1.24703	1.00587
ENSMUSG00000023206	Il15ra	1.41141	1.41433	5.54924	4.8409	2.17443	1.47153
ENSMUSG00000058594	Fbh1	4.69809	4.19297	4.84977	4.95346	4.40914	3.88968
ENSMUSG00000047909	Ankrd16	3.51922	3.71622	4.21561	4.26452	3.98454	3.66883
ENSMUSG00000026768	Itga8	-3.44657	-1.12172	-1.98733	1.4155	3.69381	3.38174
ENSMUSG00000026767	Mindy3	6.57996	6.2995	4.93153	4.68084	4.36768	3.92643
ENSMUSG00000104449	NA	1.077	1.60074	0.951271	1.33955	-0.353944	-1.80149
ENSMUSG00000026730	Pter	2.74326	2.70609	3.56726	3.78115	3.2585	2.59083
ENSMUSG00000049630	C1ql3	-0.639211	0.804275	0.128148	-2.28494	2.7138	2.34147
ENSMUSG00000102900	NA	-1.8616	-3.44365	-3.57229	0.653659	0.899813	1.65795
ENSMUSG00000026727	Rsu1	6.65015	6.54361	5.78306	5.87661	5.66842	5.66612
ENSMUSG00000086358	NA	0.460325	0.463238	-3.57229	-1.54798	0.0330791	-0.579094
ENSMUSG00000026723	Trdmt1	1.76289	1.7658	3.43894	3.11878	2.01171	1.25741
ENSMUSG00000026728	Vim	7.67043	7.23495	6.61134	6.10308	2.9343	2.72208
ENSMUSG00000003418	St8sia6	0.0128655	1.60074	-3.57229	0.884984	2.68708	4.41445
ENSMUSG00000063275	Hacd1	4.53643	4.10324	3.50452	3.20691	2.88813	2.34147
ENSMUSG00000086657	Stamos	0.801361	-1.85869	-1.25036	1.08429	1.0749	0.520442
ENSMUSG00000026718	Stam	5.01696	5.28767	5.28258	4.89497	4.4254	4.36174
ENSMUSG00000057914	Cacnb2	-3.44657	-1.12172	1.91956	0.653659	1.30317	-0.579094
ENSMUSG00000026707	Nsun6	2.92847	2.62244	3.46113	3.28997	3.04365	3.27176
ENSMUSG00000017418	Arl5b	5.12708	4.90064	5.52311	5.61994	5.08772	5.05234
ENSMUSG00000102258	NA	-0.276641	-0.636297	0.334599	1.4155	0.700504	0.701014
ENSMUSG00000026748	Plxdc2	5.75556	5.61434	5.54924	5.70564	6.27092	6.38669
ENSMUSG00000053702	Nebl	4.99223	4.92704	4.36435	3.32977	3.49251	3.69037
ENSMUSG00000054057	A930004D18Rik	1.50763	1.9139	-0.402366	2.50514	0.469178	0.701014
ENSMUSG00000054074	Skida1	2.28135	2.74617	4.84134	4.51811	2.95684	2.84237
ENSMUSG00000026743	Mllt10	6.32657	6.03411	6.79949	6.84004	6.34329	6.55166
ENSMUSG00000026740	Dnajc1	6.37839	6.36531	6.60886	6.7009	6.71132	6.68635
ENSMUSG00000051154	Commd3	6.70699	6.6557	5.94144	5.59974	6.29545	6.38669
ENSMUSG00000026739	Bmi1	5.17182	4.62781	4.61258	4.27475	5.43947	5.2538
ENSMUSG00000120749	NA	-0.639211	1.07991	-3.57229	0.378024	0.337934	-0.216524
ENSMUSG00000026737	Pip4k2a	4.05328	3.73626	6.77533	6.69329	2.74003	3.02294
ENSMUSG00000037683	Armc3	-3.44657	-3.44365	0.675636	-3.8699	0.469178	1.47153
ENSMUSG00000023094	Msrb2	3.60872	2.57872	3.02762	2.87156	2.51547	1.36844
ENSMUSG00000043415	Otud1	0.945751	0.0157793	2.15563	1.08429	1.43747	0.0729831
ENSMUSG00000036617	Etl4	7.03018	7.24896	6.64081	6.98106	6.89617	7.14005
ENSMUSG00000036591	Arhgap21	6.74202	7.05918	5.73832	5.97402	6.01842	6.27711
ENSMUSG00000075514	NA	0.945751	1.31124	0.820026	1.48765	1.37188	2.16814
ENSMUSG00000026679	Enkur	2.48417	2.78517	-3.57229	1.08429	2.2124	2.91733
ENSMUSG00000048550	Thnsl1	4.03725	4.08773	3.34657	2.43388	2.65986	2.80338
ENSMUSG00000083863	NA	0.460325	0.804275	0.334599	2.10738	0.469178	0.313991
ENSMUSG00000083563	NA	-1.12464	1.51054	2.9355	2.60583	1.30317	0.861479
ENSMUSG00000026784	Pdss1	1.41141	1.68563	2.53623	2.66926	1.67354	2.39491
ENSMUSG00000058835	Abi1	6.92739	6.70482	6.17422	5.93584	5.62685	5.46842
ENSMUSG00000026781	Acbd5	5.8595	5.6882	5.74738	5.72068	5.61273	5.38504
ENSMUSG00000026779	Mastl	3.54212	3.27059	4.60263	3.90488	3.10549	3.15271
ENSMUSG00000026775	Yme1l1	7.24081	7.28001	6.94242	6.81922	6.88593	6.99401
ENSMUSG00000081648	NA	0.945751	1.07991	-3.57229	0.0369873	1.23102	1.00587
ENSMUSG00000026771	Spopl	4.13086	5.00343	4.3406	4.64973	4.0489	4.09737
ENSMUSG00000026981	Il1rn	1.077	0.0157793	3.46113	2.63789	3.27653	3.53241
ENSMUSG00000026979	Psd4	-1.8616	-1.85869	1.38191	1.85802	-0.884459	0.520442
ENSMUSG00000004113	Cacna1b	-1.8616	-1.12172	0.334599	1.62195	1.72698	1.74283
ENSMUSG00000036893	Ehmt1	6.56326	6.68176	6.31493	6.6741	6.49155	6.53688
ENSMUSG00000026972	Arrdc1	3.65147	3.81374	2.35845	1.62195	3.83436	3.92643
ENSMUSG00000026974	Zmynd19	4.03725	4.30454	3.46113	3.58131	4.16962	4.2646
ENSMUSG00000026975	Dph7	1.50763	1.31124	1.78526	1.17449	0.589472	-0.216524
ENSMUSG00000036850	Mrpl41	4.46632	4.07205	4.87479	4.63392	4.8495	5.06063
ENSMUSG00000036833	Pnpla7	-0.639211	0.804275	1.78526	2.23862	2.51547	2.91733
ENSMUSG00000084383	Gm13370	2.82022	3.65438	2.6945	2.8166	2.84043	3.92643
ENSMUSG00000006476	Nsmf	2.43608	2.8962	3.39349	4.44751	5.19117	5.00157
ENSMUSG00000078202	Nrarp	5.29827	4.49299	5.03134	4.24384	2.2124	1.13711
ENSMUSG00000059555	Tor4a	2.28135	2.93139	1.71311	1.80252	2.32066	3.02294
ENSMUSG00000013465	Nelfb	5.07307	5.19659	4.55183	5.0872	5.05152	5.05234
ENSMUSG00000036752	Tubb4b	7.69873	7.02089	7.26927	7.15316	7.71173	7.90875
ENSMUSG00000044628	Rnf208	0.945751	1.2002	-0.11286	-1.06255	0.803597	1.13711
ENSMUSG00000006471	Ndor1	0.640897	0.0157793	2.35845	1.17449	1.15507	0.0729831
ENSMUSG00000078201	Tmem203	3.65147	3.75602	2.40499	3.34927	2.68708	2.49619
ENSMUSG00000048707	Tprn	3.44825	3.1857	2.45008	2.73001	3.0009	2.98859
ENSMUSG00000026966	Ssna1	4.51344	4.6062	4.49917	4.7113	4.8129	5.01869
ENSMUSG00000026965	Anapc2	5.49888	5.10709	4.84977	5.03999	5.2698	5.37177
ENSMUSG00000036646	Man1b1	4.81553	4.6385	4.50986	4.63392	5.41118	5.56484
ENSMUSG00000026958	Dpp7	1.50763	1.7658	1.55699	0.884984	1.56033	1.89895
ENSMUSG00000026956	Uap1l1	-1.8616	1.31124	0.675636	1.4155	1.67354	1.47153
ENSMUSG00000026955	Sapcd2	0.460325	-1.12172	1.85397	1.55636	2.01171	2.1054
ENSMUSG00000015085	Entpd2	0.0128655	-3.44365	1.38191	0.884984	1.82826	1.47153
ENSMUSG00000015094	Npdc1	5.21521	5.46624	3.05707	1.96299	5.2287	4.83755
ENSMUSG00000026944	Abca2	1.077	1.60074	2.04242	1.17449	1.9229	2.7633
ENSMUSG00000047617	Paxx	1.50763	1.41433	2.9355	2.89828	3.83436	3.57934
ENSMUSG00000015095	Fbxw5	3.51922	3.79475	3.14195	4.13572	4.62861	5.22458
ENSMUSG00000026942	Traf2	2.96282	2.22877	3.14195	3.53098	3.24024	3.66883
ENSMUSG00000015092	Edf1	7.04228	6.75234	6.36582	6.55531	6.84119	7.1044
ENSMUSG00000036504	Phpt1	3.69299	3.75602	5.4857	5.42701	6.31521	6.71815
ENSMUSG00000015087	Rabl6	6.65278	6.80071	6.48705	6.84176	7.17022	7.2655
ENSMUSG00000026939	Tmem141	4.08482	3.42671	2.10013	1.33955	5.05152	5.01016
ENSMUSG00000049086	Bmyc	3.7726	4.23583	4.06433	4.19079	5.32716	5.03562
ENSMUSG00000026933	Camsap1	5.70064	5.83944	6.04058	6.27603	5.90707	5.71421
ENSMUSG00000036352	Ubac1	5.38948	5.42979	5.08234	5.42701	5.31412	5.10941
ENSMUSG00000026932	Nacc2	4.84345	5.32122	3.32253	3.5138	4.3927	4.47774
ENSMUSG00000087679	Tmem250-ps	4.52498	5.0522	4.66133	5.31745	5.73189	5.91047
ENSMUSG00000036327	Qsox2	3.34785	2.99929	3.6851	2.75945	2.84043	2.16814
ENSMUSG00000048038	Ccdc187	-1.8616	-3.44365	0.515172	-0.699978	0.193544	1.00587
ENSMUSG00000026930	Gpsm1	4.10033	3.85097	3.24789	3.53098	2.86448	2.80338
ENSMUSG00000075467	Dnlz	4.72836	4.72125	4.55183	4.77756	4.62861	4.87565
ENSMUSG00000036281	Snapc4	2.43608	2.43899	3.94341	3.18538	3.52305	3.71158
ENSMUSG00000085767	NA	-1.8616	-1.85869	0.515172	-0.169464	0.193544	0.313991
ENSMUSG00000026927	Entr1	5.3511	4.91829	4.3406	4.0901	3.87043	3.66883
ENSMUSG00000026926	Pmpca	6.15891	5.88502	5.27633	5.32239	4.98179	4.57355
ENSMUSG00000026925	Inpp5e	2.85721	2.86013	3.29807	2.69995	2.9343	3.18341
ENSMUSG00000026924	Sec16a	4.61413	5.21098	4.85816	5.29751	4.8129	4.6634
ENSMUSG00000026923	Notch1	5.57302	5.9161	6.9004	6.61089	7.62113	7.99887
ENSMUSG00000026921	Egfl7	1.50763	1.7658	-1.25036	1.96299	0.193544	0.701014
ENSMUSG00000026922	Agpat2	4.49007	4.30454	2.65653	3.14132	3.39683	2.63592
ENSMUSG00000036186	Dipk1b	1.19729	2.22877	3.43894	2.92451	3.74652	3.55607
ENSMUSG00000120369	NA	3.63025	3.92267	4.37608	4.48324	3.74652	3.53241
ENSMUSG00000036160	Surf6	4.27453	4.35725	4.8665	4.60988	5.03573	4.76837
ENSMUSG00000015776	Med22	4.53643	4.16368	4.43333	4.3541	5.1672	5.24655
ENSMUSG00000062647	Rpl7a	8.69522	8.24066	8.54762	8.45512	7.19295	5.70366
ENSMUSG00000015790	Surf1	4.81553	4.22168	4.72692	4.50948	4.99274	4.84717
ENSMUSG00000014873	Surf2	3.86632	4.22168	5.01642	4.1469	3.59667	3.38174
ENSMUSG00000014867	Surf4	7.53714	7.37732	6.36582	6.05045	6.63997	6.45118
ENSMUSG00000052406	Rexo4	5.08871	4.83712	5.41355	5.14969	5.37398	5.55313
ENSMUSG00000015488	Cacfd1	4.16076	4.44509	3.64688	3.9693	4.73025	5.23194
ENSMUSG00000009614	Sardh	2.38632	1.41433	-3.57229	-2.28494	2.88813	2.63592
ENSMUSG00000009621	Vav2	2.89328	3.79475	4.16242	3.44298	4.22639	4.50229
ENSMUSG00000109946	Brd3os	-0.639211	0.0157793	2.20907	1.33955	0.803597	0.861479
ENSMUSG00000026918	Brd3	7.98545	8.04067	7.87737	7.96338	8.08996	8.07452
ENSMUSG00000026917	Wdr5	5.47527	5.42979	5.23184	4.90159	4.8374	4.1134
ENSMUSG00000085929	NA	0.460325	0.948665	3.11421	3.24904	4.00631	4.0314
ENSMUSG00000015846	Rxra	3.97129	3.58977	4.54145	4.74112	5.29213	5.1872
ENSMUSG00000026837	Col5a1	3.06123	3.49886	4.85816	4.99738	4.11052	4.30704
ENSMUSG00000026833	Olfm1	3.4238	3.92267	3.24789	2.84434	5.38233	5.02718
ENSMUSG00000035829	Ppp1r26	3.23993	2.78517	1.91956	2.63789	3.49251	3.48392
ENSMUSG00000026831	1700007K13Rik	2.85721	2.38924	1.9823	2.15246	2.2124	3.05649
ENSMUSG00000035772	Mrps2	5.01696	4.83712	5.0607	5.20424	4.73025	5.08523
ENSMUSG00000026821	Ralgds	5.86405	5.98471	5.59513	5.51164	4.89106	4.59655
ENSMUSG00000026816	Gtf3c5	3.26768	3.49886	3.9746	3.80958	3.58224	3.18341
ENSMUSG00000026812	Tsc1	3.58686	4.29106	4.7984	4.86819	4.67694	4.80831
ENSMUSG00000035666	Gtf3c4	4.55906	4.62781	4.39925	4.34442	4.35924	3.88968
ENSMUSG00000026806	Ddx31	2.66196	2.70609	2.45008	2.01274	2.45341	2.34147
ENSMUSG00000026803	Ttf1	5.68529	5.25332	5.69684	5.70941	5.34436	5.33123
ENSMUSG00000043535	Setx	6.10994	6.29613	6.17758	5.91309	5.63736	5.55313
ENSMUSG00000026799	Med27	3.49595	3.40184	3.24789	3.32977	3.12553	2.98859
ENSMUSG00000039844	Rapgef1	5.57857	5.36692	5.47483	4.86819	5.00361	5.14103
ENSMUSG00000039826	Trub2	3.75311	3.6959	3.29807	3.89165	3.68033	4.08116
ENSMUSG00000026798	Coq4	2.74326	2.11094	3.05707	3.26965	3.46132	3.15271
ENSMUSG00000059316	Slc27a4	3.79184	3.85097	2.9355	3.42472	3.73352	4.20601
ENSMUSG00000069020	Urm1	5.11949	4.94436	4.22861	4.60177	5.41118	5.69836
ENSMUSG00000039787	Cercam	2.48417	2.48709	0.128148	0.653659	1.56033	2.03982
ENSMUSG00000026790	Odf2	5.50472	5.31457	5.40212	5.65953	5.84497	6.00372
ENSMUSG00000019715	Gle1	3.90216	4.24983	4.03504	4.53524	4.93714	4.57355
ENSMUSG00000057738	Sptan1	6.51199	6.82664	6.16072	6.09155	5.36558	5.62757
ENSMUSG00000039715	Dync2i2	3.44825	3.24285	4.58253	3.54795	3.2585	1.74283
ENSMUSG00000054766	Set	8.77774	8.62345	8.61784	8.4791	8.51238	8.53874
ENSMUSG00000026785	Pkn3	1.41141	1.60074	-3.57229	1.68469	2.32066	2.39491
ENSMUSG00000015335	Zdhhc12	5.27111	5.21813	3.48299	3.22813	3.16478	3.15271
ENSMUSG00000039686	Zer1	2.89328	3.24285	4.67088	4.68084	5.21474	5.50534
ENSMUSG00000039678	Tbc1d13	4.19006	4.26371	4.25426	4.295	4.95404	4.91276
ENSMUSG00000015337	Endog	2.89328	1.60074	2.35845	2.35892	3.22174	3.30005
ENSMUSG00000039660	Spout1	4.4543	4.43286	5.31949	5.4986	6.06326	6.3567
ENSMUSG00000039648	Kyat1	1.76289	1.7658	3.24789	1.74481	3.74652	3.69037
ENSMUSG00000007476	Lrrc8a	5.9263	5.72878	3.74059	4.28491	4.8615	5.08523
ENSMUSG00000075419	Dolk	4.03725	3.67529	2.87065	1.96299	4.35076	4.25018
ENSMUSG00000052533	Nup188	4.14589	4.19297	4.06433	4.27475	3.83436	3.48392
ENSMUSG00000026860	Sh3glb2	3.81082	3.35076	4.27946	4.48324	5.34863	5.33807
ENSMUSG00000026858	Miga2	1.30832	1.51054	3.82859	2.8166	3.55295	3.57934
ENSMUSG00000026856	Dolpp1	2.96282	2.74617	3.34657	2.60583	3.22174	2.54429
ENSMUSG00000026853	Crat	1.68272	3.29781	2.90344	2.27984	1.77851	1.9711
ENSMUSG00000039515	Ptpa	4.13086	4.58425	4.00514	4.65757	5.50212	5.9733
ENSMUSG00000089762	Ier5l	4.44218	4.45721	2.65653	2.75945	3.203	2.39491
ENSMUSG00000026857	Ntmt1	4.30163	3.86923	3.41639	3.931	4.25396	4.40145
ENSMUSG00000039483	Asb6	3.67237	3.42671	2.10013	2.39688	1.72698	1.36844
ENSMUSG00000039476	Prrx2	5.16446	4.78035	-3.57229	0.0369873	3.82213	3.90817
ENSMUSG00000050737	Ptges	1.83884	2.33771	0.820026	-0.169464	3.477	3.05649
ENSMUSG00000026848	Tor1b	5.84115	6.00136	5.96493	6.03548	7.09727	7.33208
ENSMUSG00000026849	Tor1a	4.30163	3.94005	4.04976	3.38748	3.16478	3.50837
ENSMUSG00000026851	BC005624	4.93281	4.87376	4.82431	4.49204	4.74328	4.41445
ENSMUSG00000026854	Usp20	4.03725	3.32453	4.00514	3.3685	4.18879	4.45276
ENSMUSG00000075415	Fnbp1	5.53928	5.48413	6.32101	6.26581	5.82367	5.77594
ENSMUSG00000087269	NA	1.50763	1.84175	1.71311	3.09588	2.54553	2.63592
ENSMUSG00000000194	Gpr107	4.68786	5.26025	4.60263	4.92776	5.04101	4.92189
ENSMUSG00000062661	Ncs1	4.85264	4.90064	4.26691	3.9693	2.17443	1.13711
ENSMUSG00000076441	Ass1	4.57024	4.79952	1.9823	-0.410472	2.2494	2.63592
ENSMUSG00000026843	Fubp3	6.50618	6.10902	5.74286	5.81835	5.43546	5.24655
ENSMUSG00000039356	Exosc2	4.08482	3.75602	4.58253	4.62595	4.37607	3.64697
ENSMUSG00000026842	Abl1	5.20807	5.41743	5.6685	5.83573	5.58405	5.20227
ENSMUSG00000001864	Aif1l	3.32162	2.78517	3.72233	3.31001	1.87635	2.34147
ENSMUSG00000001855	Nup214	4.89773	5.35401	4.54145	5.19349	4.8969	4.95785
ENSMUSG00000039262	Prrc2b	6.70952	6.80546	7.0525	6.87241	6.79658	6.40634
ENSMUSG00000039254	Pomt1	2.38632	2.66487	2.90344	2.8166	3.36347	3.48392
ENSMUSG00000002550	Uck1	3.34785	3.99098	4.1759	2.60583	4.54924	4.12925
ENSMUSG00000066068	Gm13611	1.83884	2.28427	1.38191	2.01274	1.30317	0.861479
ENSMUSG00000044627	Swi5	6.86972	7.01885	5.88509	6.42357	6.92932	7.37593
ENSMUSG00000002546	Golga2	6.51777	6.44052	5.86858	5.88331	6.29987	6.51291
ENSMUSG00000039205	Ciz1	4.68786	5.12999	5.11771	5.07554	5.22407	5.55313
ENSMUSG00000039195	Bbln	4.41762	4.56197	2.45008	2.60583	3.68033	3.7531
ENSMUSG00000026822	Lcn2	7.55695	7.45495	0.515172	4.00661	7.01103	7.12234
ENSMUSG00000026820	Ptges2	3.34785	3.15626	2.8371	2.06083	3.16478	3.43373
ENSMUSG00000026819	Slc25a25	3.98806	3.29781	3.29807	3.00046	3.02243	3.05649
ENSMUSG00000039164	Naif1	1.9797	2.17106	2.45008	2.53949	2.01171	1.36844
ENSMUSG00000039157	Fam102a	3.91976	4.44509	2.8371	3.00046	5.16236	5.39163
ENSMUSG00000026810	Dpm2	4.8249	5.01987	4.32858	4.74112	5.10801	5.15658
ENSMUSG00000079442	St6galnac4	2.16814	1.41433	3.29807	1.62195	2.13544	1.65795
ENSMUSG00000026811	St6galnac6	1.30832	1.60074	0.334599	-1.06255	1.67354	1.56775
ENSMUSG00000026817	Ak1	4.17549	4.30454	-3.57229	-2.28494	2.01171	2.44644
ENSMUSG00000009566	Fpgs	3.93714	3.6959	3.52574	2.63789	3.14529	2.67964
ENSMUSG00000009555	Cdk9	3.21165	2.22877	0.675636	3.02491	1.37188	1.25741
ENSMUSG00000059013	Sh2d3c	-1.12464	-0.636297	1.4721	1.25938	1.0749	1.47153
ENSMUSG00000009563	Tor2a	3.67237	4.3829	4.30423	4.36372	3.93997	4.2646
ENSMUSG00000053746	Ptrh1	2.22586	2.57872	3.14195	1.91146	0.469178	-3.38645
ENSMUSG00000026797	Stxbp1	3.39892	2.8962	4.38771	3.72255	3.39683	3.21346
ENSMUSG00000026796	Niban2	6.48269	6.48856	4.65171	5.05194	5.60917	5.7299
ENSMUSG00000026792	Lrsam1	2.43608	3.03208	2.90344	2.27984	2.35501	1.65795
ENSMUSG00000038900	Rpl12	9.79884	9.55547	9.75624	9.6927	9.09234	9.03535
ENSMUSG00000026791	Slc2a8	1.59783	2.11094	1.9823	3.07261	2.38856	2.63592
ENSMUSG00000038860	Garnl3	1.30832	2.28427	0.128148	0.378024	1.15507	-0.216524
ENSMUSG00000038831	Ralgps1	2.04529	2.38924	2.73149	1.25938	2.17443	1.65795
ENSMUSG00000004105	Angptl2	3.84805	3.86923	5.0239	4.95346	3.39683	2.49619
ENSMUSG00000068966	Zbtb34	3.02917	2.48709	3.60762	4.0901	3.10549	2.1054
ENSMUSG00000026788	Zbtb43	4.91538	4.9868	4.87479	4.63392	4.91428	4.86622
ENSMUSG00000038740	Mvb12b	4.10033	4.89174	4.3406	4.57718	3.88225	3.87094
ENSMUSG00000038718	Pbx3	4.8061	4.82781	4.89123	5.03999	5.6854	5.86385
ENSMUSG00000038696	Mapkap1	5.91757	5.69845	5.93748	5.83227	5.47505	5.1253
ENSMUSG00000026867	Gapvd1	6.76654	7.05918	6.86338	6.93986	6.89617	7.04086
ENSMUSG00000026864	Hspa5	10.0186	9.62126	10.0896	9.85642	9.60238	9.67712
ENSMUSG00000070953	Rabepk	4.58134	4.10324	3.6851	4.26452	4.06974	4.08116
ENSMUSG00000120298	NA	1.83884	0.463238	1.71311	0.0369873	0.700504	0.520442
ENSMUSG00000035949	Fbxw2	5.77985	5.71369	5.48028	5.48545	5.54739	5.50534
ENSMUSG00000026869	Psmd5	5.75556	5.63049	5.31949	5.21491	4.8969	4.75821
ENSMUSG00000121258	NA	0.460325	0.256787	1.91956	0.884984	2.28547	2.67964
ENSMUSG00000026870	Cutal	0.253874	0.463238	-1.98733	-0.699978	1.43747	1.89895
ENSMUSG00000026873	Phf19	-3.44657	0.804275	0.675636	1.62195	1.67354	1.00587
ENSMUSG00000026875	Traf1	3.54212	3.15626	1.9823	1.68469	-0.594952	0.520442
ENSMUSG00000057110	Cntrl	4.75801	5.1224	6.61877	6.31125	5.74813	5.49925
ENSMUSG00000026878	Rab14	8.06172	8.10758	7.77145	7.86523	8.49708	8.54982
ENSMUSG00000026879	Gsn	7.01184	6.79356	4.24149	3.9693	4.70384	4.22088
ENSMUSG00000026880	Stom	2.10802	2.48709	-1.98733	0.0369873	-0.594952	0.861479
ENSMUSG00000035778	Ggta1	5.53357	5.00343	5.23184	4.94067	4.3163	4.38834
ENSMUSG00000106856	NA	0.253874	1.7658	1.55699	1.08429	0.700504	-0.216524
ENSMUSG00000026883	Dab2ip	5.9479	5.77309	6.29344	6.86565	6.65556	6.73379
ENSMUSG00000026895	Ndufa8	6.36882	6.1544	6.42912	6.52991	6.2229	6.17006
ENSMUSG00000026889	Rbm18	4.90658	5.0681	4.1212	4.0901	4.06974	3.71158
ENSMUSG00000026887	Mrrf	4.58134	4.79952	4.64203	4.81309	4.8252	4.61918
ENSMUSG00000047250	Ptgs1	3.18279	2.70609	1.28569	1.08429	4.28991	4.45276
ENSMUSG00000083716	Gm13436	0.945751	1.2002	0.675636	0.773953	-0.353944	-0.216524
ENSMUSG00000009030	Pdcl	6.01081	5.49004	5.54924	5.11594	4.89106	4.33465
ENSMUSG00000075376	Rc3h2	7.16722	7.57246	6.35992	6.4755	6.33686	6.4916
ENSMUSG00000066798	Zbtb6	5.31166	4.6062	4.46663	4.3541	4.66329	4.70631
ENSMUSG00000050714	Zbtb26	3.69299	3.37653	3.64688	3.56472	3.7204	3.27176
ENSMUSG00000035437	Rabgap1	6.55484	6.81491	6.50853	6.40506	6.79346	6.50988
ENSMUSG00000026915	Strbp	8.42803	8.48672	7.75694	7.91677	8.35845	8.55497
ENSMUSG00000035392	Dennd1a	3.81082	3.40184	4.1212	4.834	4.35076	3.69037
ENSMUSG00000026749	Nek6	5.95218	5.59801	4.37608	3.73743	4.66329	4.5851
ENSMUSG00000026750	Psmb7	6.95538	6.7099	6.07337	5.6517	5.41118	4.86622
ENSMUSG00000063972	Nr6a1	1.9797	2.78517	1.78526	2.19619	2.48478	2.44644
ENSMUSG00000046618	Olfml2a	1.30832	1.41433	6.09127	5.83227	6.15629	6.05442
ENSMUSG00000062997	Rpl35	7.44901	7.56688	7.2818	7.50133	7.17504	7.54059
ENSMUSG00000026755	Arpc5l	6.22763	5.94652	6.11945	6.12869	6.15872	5.99509
ENSMUSG00000026754	Golga1	5.57857	5.69845	5.24469	6.04149	5.81444	6.05857
ENSMUSG00000035236	Scai	3.79184	4.46924	4.90749	5.10451	4.86746	4.89432
ENSMUSG00000082315	Gm16523	-0.276641	1.60074	1.1826	0.522414	0.0330791	-1.06452
ENSMUSG00000026753	Ppp6c	5.43913	5.1224	5.74286	5.70941	5.30097	5.20227
ENSMUSG00000121171	NA	-1.12464	1.31124	-1.25036	0.21756	-0.147493	0.701014
ENSMUSG00000036890	Gtdc1	3.56466	3.83247	3.24789	3.5977	2.86448	3.45904
ENSMUSG00000026872	Zeb2	-0.276641	0.256787	2.2606	1.48765	0.803597	-1.06452
ENSMUSG00000052155	Acvr2a	3.84805	3.42671	4.03504	3.89165	4.6145	4.81812
ENSMUSG00000026761	Orc4	5.30498	5.2323	5.52311	5.01579	4.3163	4.61918
ENSMUSG00000036792	Mbd5	4.55906	4.74122	4.06433	4.26452	4.33363	3.99726
ENSMUSG00000069495	Epc2	6.73707	6.71748	6.25267	6.19753	6.87857	6.85315
ENSMUSG00000026764	Kif5c	4.31499	4.02395	3.2732	2.50514	5.20536	5.17197
ENSMUSG00000026765	Lypd6b	4.16076	3.24285	4.25426	4.53524	3.36347	2.84237
ENSMUSG00000050447	Lypd6	0.253874	1.07991	2.99756	3.90488	2.42135	2.54429
ENSMUSG00000026766	Mmadhc	6.94468	6.6345	6.38336	6.40738	6.01036	5.74541
ENSMUSG00000017144	Rnd3	6.35918	5.88053	3.24789	3.66148	3.55295	3.55607
ENSMUSG00000036249	Rbm43	3.21165	2.57872	4.62247	4.7113	3.8098	3.12135
ENSMUSG00000026946	Nmi	4.9755	4.50471	5.80057	5.32731	3.49251	3.64697
ENSMUSG00000036202	Rif1	7.22497	7.45495	7.66073	7.75809	7.41577	7.56847
ENSMUSG00000026950	Neb	-0.276641	-0.636297	2.35845	1.96299	-0.353944	0.861479
ENSMUSG00000036093	Arl5a	4.81553	4.78035	3.92755	3.9693	3.98454	3.7531
ENSMUSG00000085315	A430018G15Rik	1.50763	-0.636297	2.40499	1.25938	2.35501	2.84237
ENSMUSG00000055371	Stam2	6.32657	6.14319	6.03319	5.58748	5.51737	5.27533
ENSMUSG00000036053	Fmnl2	6.22763	6.25158	6.59638	6.80517	7.94878	8.01603
ENSMUSG00000061136	Prpf40a	9.52946	9.44452	8.78113	8.78361	8.83303	8.98614
ENSMUSG00000026960	Arl6ip6	4.74819	4.43286	4.90749	4.64973	4.8615	4.6079
ENSMUSG00000075334	Rprm	1.30832	1.41433	-3.57229	-0.410472	0.803597	0.520442
ENSMUSG00000026826	Nr4a2	4.69809	5.06017	5.3906	4.97245	5.36978	5.06063
ENSMUSG00000026827	Gpd2	8.80817	8.89258	7.01173	6.95585	7.12366	7.16334
ENSMUSG00000026828	Galnt5	1.077	-1.85869	3.86234	3.09588	2.7658	2.98859
ENSMUSG00000026832	Cytip	1.077	2.17106	3.02762	1.96299	-2.46942	0.520442
ENSMUSG00000026836	Acvr1	6.42534	6.0462	4.31645	3.3685	3.8098	2.16814
ENSMUSG00000026839	Upp2	3.32162	2.86013	1.1826	1.68469	3.12553	2.44644
ENSMUSG00000036641	Ccdc148	3.71331	3.42671	2.87065	3.90488	3.69381	3.85196
ENSMUSG00000026991	Pkp4	7.57788	7.86412	7.55118	8.07517	8.06358	8.27844
ENSMUSG00000026989	Dapl1	0.0128655	-0.273727	2.8371	2.73001	7.06521	7.23652
ENSMUSG00000035168	Tanc1	6.27282	6.5178	5.15222	5.47217	5.78324	5.64422
ENSMUSG00000026988	Wdsub1	5.47527	4.68047	5.41355	5.38984	4.93146	4.72729
ENSMUSG00000026987	Baz2b	7.67302	8.09986	7.4171	7.65611	7.79541	7.927
ENSMUSG00000026977	Marchf7	8.1686	8.09211	7.51451	7.37624	7.51024	7.29391
ENSMUSG00000060703	Cd302	-0.276641	1.68563	-3.57229	0.522414	2.13544	1.89895
ENSMUSG00000026980	Ly75	4.55906	4.77067	8.44695	8.67579	5.09282	5.43054
ENSMUSG00000087283	Gm13580	-3.44657	-3.44365	0.951271	0.522414	0.589472	0.520442
ENSMUSG00000026970	Rbms1	9.24844	9.20673	8.88227	8.88394	7.57997	7.00909
ENSMUSG00000064289	Tank	5.12708	4.50471	5.09659	4.85461	4.12054	3.71158
ENSMUSG00000026914	Psmd14	7.52426	7.06513	6.37169	6.30377	5.68202	5.64422
ENSMUSG00000035000	Dpp4	-0.276641	-0.273727	4.78086	3.02491	0.193544	-0.216524
ENSMUSG00000000392	Fap	1.91099	1.2002	4.89123	4.60988	7.87302	7.93379
ENSMUSG00000026896	Ifih1	4.59235	4.10324	5.72003	5.92614	5.47114	5.4559
ENSMUSG00000026893	Gca	3.12329	2.43899	1.55699	-0.410472	0.469178	1.13711
ENSMUSG00000075324	Fign	1.68272	1.9139	4.65171	4.25422	2.63212	2.84237
ENSMUSG00000082127	NA	0.460325	-1.12172	0.951271	0.988078	-0.353944	-1.80149
ENSMUSG00000026888	Grb14	2.78225	2.62244	1.4721	2.10738	0.0330791	-1.06452
ENSMUSG00000034903	Cobll1	4.39264	3.99098	5.65893	6.02643	4.3927	4.04818
ENSMUSG00000086881	NA	-0.276641	0.0157793	2.57746	1.85802	1.0749	1.00587
ENSMUSG00000057182	Scn3a	-3.44657	-1.85869	2.65653	2.78831	2.60383	1.823
ENSMUSG00000075318	Scn2a	-0.639211	0.804275	2.04242	2.75945	-0.884459	-0.579094
ENSMUSG00000026994	Galnt3	5.43302	5.40497	3.46113	3.69234	3.46132	3.57934
ENSMUSG00000034848	Ttc21b	3.93714	3.27059	4.50986	4.34442	2.88813	2.98859
ENSMUSG00000064329	Scn1a	-3.44657	-3.44365	1.9823	2.92451	3.99546	3.94447
ENSMUSG00000027030	Stk39	5.51054	5.12999	5.63472	5.94868	7.31139	7.37094
ENSMUSG00000027035	Cers6	5.33151	4.90064	4.98613	4.834	4.57861	4.22088
ENSMUSG00000121250	NA	-3.44657	1.07991	0.951271	2.06083	-1.24703	-0.579094
ENSMUSG00000005233	Spc25	4.85264	4.02395	6.87995	6.94468	6.71297	6.88151
ENSMUSG00000027070	Lrp2	-3.44657	-3.44365	-1.25036	0.21756	0.193544	0.701014
ENSMUSG00000063145	Bbs5	1.19729	1.51054	1.91956	2.15246	1.50021	0.313991
ENSMUSG00000027086	Fastkd1	2.04529	2.11094	3.05707	2.78831	2.2124	2.49619
ENSMUSG00000042133	Ppig	9.21008	9.07032	8.74314	8.61819	8.9029	8.91362
ENSMUSG00000070883	Ccdc173	3.54212	3.35076	4.81573	4.04299	3.8098	4.01443
ENSMUSG00000027088	Phospho2	4.90658	4.49299	5.21887	4.99738	4.24482	4.14493
ENSMUSG00000042155	Klhl23	4.20449	3.75602	5.39638	5.07554	5.66501	5.35164
ENSMUSG00000068882	Ssb	9.85422	9.67772	9.81667	9.47979	9.55422	9.64508
ENSMUSG00000051730	Mettl5	4.26079	3.09551	3.48299	3.89165	4.0489	3.81322
ENSMUSG00000044308	Ubr3	6.13652	6.1544	5.88098	5.97715	5.81752	5.9733
ENSMUSG00000075302	Erich2	0.253874	1.2002	-3.57229	-0.410472	2.28547	2.28598
ENSMUSG00000014959	Gorasp2	6.78585	6.49446	5.98038	6.03247	6.17323	6.25199
ENSMUSG00000041997	Tlk1	6.56606	6.68434	6.59387	6.61894	6.80748	6.7286
ENSMUSG00000041975	Mettl8	2.28135	2.66487	3.58758	3.04896	3.39683	3.48392
ENSMUSG00000041966	Dcaf17	5.55625	5.36692	5.96493	5.4986	5.43947	5.17961
ENSMUSG00000027012	Dync1i2	9.29722	9.28618	8.19879	8.46129	8.83379	8.89287
ENSMUSG00000027010	Slc25a12	3.91976	3.03208	3.60762	3.40622	4.8969	4.6634
ENSMUSG00000027018	Hat1	4.93281	4.91829	6.20743	5.66343	5.46329	5.11738
ENSMUSG00000041921	Metap1d	1.41141	1.51054	2.20907	2.10738	3.95124	3.53241
ENSMUSG00000027111	Itga6	7.82431	7.86526	8.13722	8.15489	8.19028	8.17627
ENSMUSG00000006494	Pdk1	6.15891	6.16183	6.45975	6.22944	5.41118	5.35164
ENSMUSG00000049044	Rapgef4	-3.44657	0.0157793	3.14195	2.39688	3.53807	3.18341
ENSMUSG00000004085	Map3k20	8.11042	8.06266	6.28413	6.38394	7.74287	7.80769
ENSMUSG00000055612	Cdca7	2.70318	2.57872	5.37899	5.03999	4.21708	3.73249
ENSMUSG00000027109	Sp3	6.63425	6.1984	7.0023	6.50187	6.99886	6.79222
ENSMUSG00000063714	NA	4.16076	4.69077	3.54665	4.06673	4.20771	3.97987
ENSMUSG00000027108	Ola1	8.19774	7.97789	7.51716	7.19282	7.38077	7.41364
ENSMUSG00000041777	Cir1	4.8342	4.50471	4.38771	4.54372	5.01439	5.044
ENSMUSG00000008226	Scrn3	2.33479	2.78517	2.73149	3.56472	2.63212	1.13711
ENSMUSG00000075284	Wipf1	3.21165	2.96574	4.06433	3.5977	2.17443	1.823
ENSMUSG00000086382	Chrna1os	0.460325	1.7658	-0.402366	-0.410472	0.193544	0.313991
ENSMUSG00000056486	Chn1	2.70318	1.7658	2.73149	2.89828	0.193544	0.701014
ENSMUSG00000027104	Atf2	6.41607	6.14693	6.2205	6.25551	6.13668	5.67695
ENSMUSG00000018770	Atp5g3	9.27688	9.09381	9.34415	9.2034	8.70071	8.32737
ENSMUSG00000009207	Lnpk	3.90216	4.13378	3.05707	3.6458	3.14529	2.80338
ENSMUSG00000075279	Mrpl23-ps1	3.54212	3.92267	3.2732	3.76672	3.41322	3.96228
ENSMUSG00000027099	Mtx2	6.40049	5.9161	6.13679	5.40389	4.95964	4.4653
ENSMUSG00000081406	Rps6-ps4	5.19368	5.60892	4.42206	4.55216	3.24024	2.9534
ENSMUSG00000059005	Hnrnpa3	6.83536	6.8102	6.85502	6.39805	6.56308	6.6511
ENSMUSG00000015839	Nfe2l2	8.2112	8.13141	6.92456	6.86565	7.91895	8.01816
ENSMUSG00000087222	NA	1.19729	0.0157793	-3.57229	0.0369873	1.82826	1.823
ENSMUSG00000042410	Agps	6.02308	5.83014	5.49649	5.43159	5.07747	4.68501
ENSMUSG00000075273	Ttc30b	3.60872	3.24285	3.79403	3.07261	2.9114	1.36844
ENSMUSG00000075271	Ttc30a1	0.0128655	0.463238	2.45008	1.68469	1.50021	0.701014
ENSMUSG00000042369	Rbm45	5.30498	5.18206	4.30423	4.32485	4.40094	4.2646
ENSMUSG00000042359	Osbpl6	4.57024	4.67009	6.59136	6.85546	5.92718	5.96007
ENSMUSG00000002731	Prkra	5.45128	5.01987	5.19258	5.26195	5.11804	5.06063
ENSMUSG00000002732	Fkbp7	3.21165	2.96574	2.73149	2.23862	3.02243	3.43373
ENSMUSG00000002733	Plekha3	5.84576	5.45419	5.33159	4.82009	4.78797	4.22088
ENSMUSG00000051747	Ttn	-0.639211	1.84175	2.15563	3.26965	0.0330791	-0.579094
ENSMUSG00000044033	Ccdc141	5.48121	5.81138	4.2025	3.44298	2.57497	2.88034
ENSMUSG00000042272	Sestd1	5.62221	6.03005	4.98613	4.55216	4.78797	5.1253
ENSMUSG00000027016	Zfp385b	-0.276641	0.463238	5.12468	5.3804	4.21708	3.96228
ENSMUSG00000027014	Cwc22	4.92412	4.50471	5.13161	4.03096	4.51926	4.6634
ENSMUSG00000027011	Ube2e3	7.1764	7.02497	6.92056	6.56993	6.99478	6.86976
ENSMUSG00000027007	Itprid2	4.47825	3.63316	2.9355	2.95028	3.84648	3.81322
ENSMUSG00000027006	Dnajc10	6.87423	6.68176	6.04793	5.84606	7.48138	7.51366
ENSMUSG00000027002	Nckap1	7.3776	7.1975	6.97749	6.72349	7.21883	7.07196
ENSMUSG00000027001	Dusp19	3.2949	2.48709	2.73149	2.92451	2.32066	2.63592
ENSMUSG00000026999	Nup35	3.49595	3.24285	3.50452	3.07261	3.02243	2.7633
ENSMUSG00000027091	Zc3h15	8.02562	7.77249	7.51318	7.32301	7.39631	7.19757
ENSMUSG00000027087	Itgav	6.00258	6.09357	5.31949	5.19887	5.41118	5.1872
ENSMUSG00000048388	Fam171b	1.83884	1.60074	2.04242	2.53949	-0.884459	0.861479
ENSMUSG00000059588	Calcrl	-3.44657	-1.85869	2.57746	3.49642	0.0330791	0.520442
ENSMUSG00000027082	Tfpi	3.15335	2.66487	3.98995	3.47882	3.52305	3.12135
ENSMUSG00000034101	Ctnnd1	7.80551	7.44433	5.97267	5.72442	4.34222	1.13711
ENSMUSG00000076437	Selenoh	6.52066	6.26887	6.98709	7.01656	6.78088	7.01123
ENSMUSG00000050043	Tmx2	4.64619	4.6385	4.45561	4.26452	5.25168	5.47464
ENSMUSG00000027080	Med19	6.97234	6.79356	6.43474	6.18402	6.60115	6.7772
ENSMUSG00000034075	Zdhhc5	6.64751	6.52933	5.82217	5.44977	5.14774	4.78848
ENSMUSG00000027079	Clp1	3.90216	4.37013	4.96298	3.38748	2.84043	2.80338
ENSMUSG00000097187	NA	-1.8616	-0.273727	1.28569	-0.699978	1.61804	1.25741
ENSMUSG00000023224	Serping1	0.945751	1.07991	2.10013	0.0369873	-0.353944	1.00587
ENSMUSG00000027076	Timm10	4.61413	4.42053	4.03504	3.73743	3.53807	3.92643
ENSMUSG00000027074	Slc43a3	2.53071	2.33771	3.22212	4.01884	3.53807	3.53241
ENSMUSG00000027067	Ssrp1	7.98858	8.11811	7.87428	7.98924	8.10832	8.21764
ENSMUSG00000033955	Tnks1bp1	5.65934	5.72878	4.35252	4.25422	5.05675	5.40471
ENSMUSG00000075217	Fads2b	1.91099	2.33771	3.60762	3.14132	6.23909	5.91961
ENSMUSG00000025314	Ptprj	2.61952	2.43899	1.85397	1.08429	2.81598	3.02294
ENSMUSG00000051329	Nup160	3.34785	3.85097	4.26691	4.06673	3.3465	3.48392
ENSMUSG00000008200	Fnbp4	5.83652	6.0502	5.95323	6.01121	5.87191	5.8303
ENSMUSG00000040812	Agbl2	2.70318	2.11094	3.08592	1.25938	2.2494	2.84237
ENSMUSG00000027282	Mtch2	7.12424	7.01885	6.67682	6.61492	6.31957	6.40634
ENSMUSG00000005510	Ndufs3	4.39264	4.3179	4.06433	3.90488	4.38441	4.85673
ENSMUSG00000005505	Kbtbd4	3.23993	3.06414	4.07876	3.3685	2.86448	2.91733
ENSMUSG00000063235	Ptpmt1	5.38948	5.47223	4.772	4.64973	4.3927	4.5851
ENSMUSG00000005506	Celf1	8.09888	7.99462	7.76477	7.9993	7.54134	7.37261
ENSMUSG00000002102	Psmc3	8.29532	8.20964	7.50519	7.78518	8.36531	8.57681
ENSMUSG00000002105	Slc39a13	4.27453	3.54503	3.81141	4.03096	3.97352	3.43373
ENSMUSG00000120441	NA	-0.276641	0.0157793	1.71311	0.522414	1.77851	2.1054
ENSMUSG00000040687	Madd	3.63025	3.71622	2.99756	3.54795	3.42943	3.05649
ENSMUSG00000002108	Nr1h3	0.945751	0.0157793	0.515172	0.0369873	0.700504	1.56775
ENSMUSG00000002103	Acp2	4.94145	4.81844	4.57237	4.76309	5.43546	5.52344
ENSMUSG00000002109	Ddb2	2.85721	2.48709	3.66611	2.89828	2.86448	2.44644
ENSMUSG00000120340	NA	0.945751	0.948665	1.38191	2.66926	-0.594952	-1.06452
ENSMUSG00000027257	Pacsin3	4.92412	4.84637	3.29807	3.61391	4.29876	4.51442
ENSMUSG00000027255	Arfgap2	2.16814	2.48709	2.76756	2.87156	3.46132	3.08928
ENSMUSG00000040591	1110051M20Rik	3.2949	3.1857	5.18593	4.8409	4.01708	3.90817
ENSMUSG00000027253	Lrp4	3.2949	2.82313	4.46663	4.50078	2.60383	1.56775
ENSMUSG00000040549	Ckap5	5.50472	5.93789	6.67207	6.6369	5.96382	6.07503
ENSMUSG00000075040	Zfp408	3.49595	3.47521	4.1759	3.5138	3.16478	2.84237
ENSMUSG00000027247	Arhgap1	5.3511	5.26715	4.7984	5.2568	5.48671	5.60507
ENSMUSG00000027244	Atg13	4.14589	4.00756	4.49917	3.83746	3.97352	4.25018
ENSMUSG00000027243	Harbi1	3.7726	3.29781	3.64688	3.5977	3.66672	3.50837
ENSMUSG00000040506	Ambra1	3.67237	3.77552	3.52574	4.16902	3.6391	3.66883
ENSMUSG00000027239	Mdk	7.93119	7.68241	8.71051	8.82772	9.59364	9.47986
ENSMUSG00000040479	Dgkz	5.22939	4.96149	3.54665	3.66148	4.93714	4.93096
ENSMUSG00000027230	Creb3l1	0.801361	-1.85869	2.96687	2.46995	2.74003	3.08928
ENSMUSG00000058318	Phf21a	5.9479	6.26543	6.23667	6.31621	6.84422	6.92075
ENSMUSG00000040434	Large2	2.10802	1.98261	3.60762	3.22813	3.56767	2.16814
ENSMUSG00000027222	Pex16	2.48417	1.07991	1.55699	2.23862	2.7138	2.63592
ENSMUSG00000027223	Mapk8ip1	2.5758	2.38924	4.49917	4.45653	5.66501	5.892
ENSMUSG00000068742	Cry2	3.26768	3.56757	4.09304	4.46549	4.51926	4.57355
ENSMUSG00000049922	Slc35c1	4.27453	3.95723	4.2025	3.72255	3.32932	2.44644
ENSMUSG00000027221	Chst1	2.33479	-1.12172	0.515172	2.06083	0.469178	0.313991
ENSMUSG00000027220	Syt13	1.83884	2.0482	2.6945	1.4155	1.23102	1.25741
ENSMUSG00000075028	Prdm11	-0.639211	2.11094	1.55699	3.3685	2.74003	2.54429
ENSMUSG00000068735	Trp53i11	5.3446	5.30118	3.19589	3.04896	3.55295	3.79346
ENSMUSG00000027217	Tspan18	0.460325	-0.273727	5.46388	4.96615	2.2494	0.313991
ENSMUSG00000027215	Cd82	1.83884	2.66487	2.73149	2.75945	1.96798	2.7633
ENSMUSG00000027198	Ext2	5.21521	5.22523	4.44452	4.48324	5.48671	4.90357
ENSMUSG00000040272	Accs	2.33479	2.38924	1.71311	2.78831	3.08517	2.9534
ENSMUSG00000040174	Alkbh3	3.81082	3.52213	3.95909	3.54795	3.477	2.59083
ENSMUSG00000027195	Hsd17b12	6.98702	6.92376	5.03873	5.12162	6.27092	6.51593
ENSMUSG00000027194	Ttc17	3.86632	3.75602	3.43894	4.12445	4.08004	4.09737
ENSMUSG00000045464	NA	2.04529	2.78517	3.48299	2.15246	2.57497	2.7633
ENSMUSG00000027193	Api5	6.14402	5.69845	5.98804	5.80075	5.07747	4.83755
ENSMUSG00000050587	Lrrc4c	-1.8616	-1.85869	1.63716	0.884984	1.0749	1.56775
ENSMUSG00000082820	NA	2.48417	2.22877	-0.402366	1.25938	2.2494	2.54429
ENSMUSG00000027165	Iftap	3.49595	2.93139	4.2025	4.72629	3.91716	4.57355
ENSMUSG00000061311	Rag1	-1.8616	0.643811	8.11552	7.0135	-4.05438	1.25741
ENSMUSG00000027164	Traf6	4.75801	4.43286	3.87892	3.90488	3.36347	2.84237
ENSMUSG00000032841	Prr5l	0.801361	1.84175	4.26691	5.02794	4.43346	4.19098
ENSMUSG00000027163	Commd9	3.69299	3.21456	3.6851	4.0901	3.84648	3.81322
ENSMUSG00000048058	Ldlrad3	3.73334	2.82313	4.92356	4.64185	3.87043	3.12135
ENSMUSG00000027189	Trim44	6.26252	6.30956	6.29653	6.38631	6.40607	6.21532
ENSMUSG00000083306	NA	-1.8616	0.804275	0.334599	1.4155	0.700504	-0.579094
ENSMUSG00000075012	Fjx1	3.39892	3.1262	2.6945	2.73001	3.65298	4.04818
ENSMUSG00000027188	Pamr1	2.82022	2.28427	-0.402366	-2.28494	0.899813	0.861479
ENSMUSG00000005087	Cd44	8.97681	8.73096	5.88509	5.84949	3.59667	3.96228
ENSMUSG00000010914	Pdhx	4.19006	4.08773	3.62738	4.19079	3.91716	3.94447
ENSMUSG00000010911	Apip	4.35433	3.47521	3.84556	4.04299	3.82213	3.40797
ENSMUSG00000012350	Ehf	5.44522	5.30789	4.07876	3.83746	7.07168	7.22181
ENSMUSG00000027186	Elf5	-1.8616	0.948665	-3.57229	-0.699978	2.65986	2.59083
ENSMUSG00000027187	Cat	6.33643	6.03005	5.69215	5.48545	5.86	5.68769
ENSMUSG00000032724	Abtb2	4.05328	3.85097	2.6945	1.4155	2.51547	3.24291
ENSMUSG00000027185	Nat10	3.7726	3.61163	4.65171	4.40156	3.92861	4.2356
ENSMUSG00000027184	Caprin1	8.2517	8.32412	7.90597	7.91514	7.89143	7.91562
ENSMUSG00000032698	Lmo2	-1.8616	-0.636297	0.675636	-1.06255	0.469178	0.520442
ENSMUSG00000027180	Fbxo3	6.03119	5.8715	5.75189	5.79721	6.27541	6.22273
ENSMUSG00000032679	Cd59a	2.48417	2.11094	3.48299	2.87156	1.23102	0.313991
ENSMUSG00000068373	D430041D05Rik	2.33479	2.93139	3.41639	3.79543	6.52399	6.85076
ENSMUSG00000087473	NA	-3.44657	-3.44365	-1.98733	1.08429	1.72698	0.861479
ENSMUSG00000027177	Hipk3	5.99015	6.04218	6.64567	6.61693	5.32716	4.99293
ENSMUSG00000086454	Platr14	0.801361	1.2002	0.128148	1.4155	0.589472	-0.216524
ENSMUSG00000027176	Cstf3	6.17732	5.94221	6.20085	5.95823	5.49829	5.39819
ENSMUSG00000027175	Tcp11l1	5.87311	6.06612	3.84556	3.9693	3.65298	3.12135
ENSMUSG00000027173	Depdc7	4.65672	4.16368	3.46113	3.18538	2.35501	1.36844
ENSMUSG00000074994	Qser1	7.25993	7.48338	7.16496	7.41261	7.08836	6.94782
ENSMUSG00000120507	NA	2.16814	1.84175	1.71311	1.96299	1.56033	0.701014
ENSMUSG00000083856	NA	0.0128655	0.0157793	-1.25036	0.773953	1.0749	1.36844
ENSMUSG00000027171	Prrg4	8.23862	8.16136	3.89531	3.24904	4.17924	4.0314
ENSMUSG00000045106	Ccdc73	3.18279	3.21456	1.78526	0.884984	1.67354	1.56775
ENSMUSG00000027170	Eif3m	7.01184	6.63183	7.02855	6.60482	5.81135	5.91047
ENSMUSG00000005973	Rcn1	7.74388	7.49225	7.30499	7.35711	7.63343	7.66136
ENSMUSG00000027167	Elp4	3.58686	3.54503	4.06433	3.69234	3.24024	2.03982
ENSMUSG00000042670	Immp1l	5.2504	5.15254	5.74738	5.95823	4.9428	4.63036
ENSMUSG00000027166	Dnajc24	3.09259	3.45117	3.48299	3.67699	2.2494	2.28598
ENSMUSG00000074981	Dcdc5	-0.639211	-3.44365	-1.25036	0.988078	0.337934	0.313991
ENSMUSG00000085218	BB218582	1.077	1.68563	1.4721	3.22813	0.337934	0.0729831
ENSMUSG00000016386	Mpped2	6.81435	6.48264	7.00985	7.31063	7.09853	6.54281
ENSMUSG00000027122	Arl14ep	5.26424	5.59252	5.37899	5.34684	5.43947	4.85673
ENSMUSG00000083424	NA	3.02917	3.29781	2.8371	2.63789	2.65986	3.35502
ENSMUSG00000057234	Mettl15	1.83884	1.07991	2.76756	2.43388	1.82826	0.701014
ENSMUSG00000027115	Kif18a	3.88435	2.74617	5.0607	4.94708	4.17924	4.2356
ENSMUSG00000048482	Bdnf	1.30832	2.11094	-0.764936	0.884984	3.90562	3.45904
ENSMUSG00000027162	Lin7c	6.77864	6.69718	6.354	6.47328	6.58857	6.45433
ENSMUSG00000050199	Lgr4	5.27795	5.04419	5.85607	5.90982	4.17924	3.45904
ENSMUSG00000027160	Ccdc34	7.92575	7.75786	9.13701	9.04355	7.79619	7.7499
ENSMUSG00000074971	Fibin	2.33479	0.643811	1.1826	0.0369873	1.61804	1.74283
ENSMUSG00000074968	Ano3	1.077	3.03208	-0.764936	-2.28494	1.23102	0.313991
ENSMUSG00000084094	Gm13961	1.83884	1.60074	-1.98733	1.17449	1.15507	2.03982
ENSMUSG00000027133	Nop10	6.74449	6.63717	7.00419	6.80164	6.27317	6.75182
ENSMUSG00000027130	Slc12a6	3.51922	3.63316	3.19589	1.85802	2.01171	1.00587
ENSMUSG00000027131	Emc4	2.61952	1.7658	2.4938	-0.410472	-1.73246	-0.216524
ENSMUSG00000027132	Katnbl1	5.3768	4.93573	4.56214	4.67313	5.01976	4.78848
ENSMUSG00000055943	Emc7	5.83652	5.68305	5.37315	5.28744	5.64084	5.37842
ENSMUSG00000003604	Aven	4.37998	4.58425	3.62738	3.66148	4.00631	3.96228
ENSMUSG00000044042	Fmn1	4.95004	5.33442	3.91152	2.43388	3.46132	3.71158
ENSMUSG00000074934	Grem1	-0.639211	-3.44365	1.91956	1.91146	0.193544	-1.80149
ENSMUSG00000041219	Arhgap11a	4.51344	4.16368	4.82431	5.05194	4.59307	4.74798
ENSMUSG00000096006	NA	2.92847	2.53363	2.2606	2.10738	2.01171	1.74283
ENSMUSG00000040383	Aqr	5.40206	5.69334	6.06976	6.5595	5.61981	5.75566
ENSMUSG00000040321	Zfp770	4.27453	4.10324	4.1212	4.28491	4.33363	4.2356
ENSMUSG00000057147	Dph6	6.22409	6.07795	5.83922	5.87997	6.09409	6.3053
ENSMUSG00000085582	3110099E03Rik	-1.8616	-0.636297	2.10013	1.08429	4.57133	4.51442
ENSMUSG00000040282	Cdin1	4.11568	3.83247	4.74512	4.295	5.21474	4.99293
ENSMUSG00000027210	Meis2	8.54602	8.46961	8.48062	8.6416	9.68866	9.60277
ENSMUSG00000086328	NA	1.68272	2.0482	0.951271	2.8166	3.69381	4.08116
ENSMUSG00000086308	G630016G05Rik	2.70318	2.96574	2.9355	3.11878	4.98179	4.90357
ENSMUSG00000027351	Spred1	6.08676	6.11668	5.56982	5.73187	6.66586	6.59797
ENSMUSG00000027349	Fam98b	6.73707	6.60483	6.33008	6.23731	5.88078	5.66068
ENSMUSG00000027347	Rasgrp1	0.640897	-0.273727	2.76756	2.06083	0.469178	0.313991
ENSMUSG00000040152	Thbs1	7.15984	7.26284	2.53623	2.84434	0.589472	0.313991
ENSMUSG00000005102	Eif2ak4	4.9755	4.22168	4.35252	4.38276	4.48089	4.2356
ENSMUSG00000009549	Srp14	7.16354	6.97315	7.38408	7.28175	7.33632	6.98533
ENSMUSG00000040093	Bmf	1.76289	2.43899	2.8371	3.931	3.44546	3.24291
ENSMUSG00000040084	Bub1b	3.44825	3.47521	5.43052	4.86819	4.4254	4.0314
ENSMUSG00000074923	Pak6	2.16814	2.78517	0.951271	-0.169464	2.09536	1.74283
ENSMUSG00000074918	Inafm2	4.42995	4.52789	4.70848	3.90488	3.50786	2.39491
ENSMUSG00000045838	Ccdc9b	5.20089	6.03815	1.28569	0.378024	3.44546	3.08928
ENSMUSG00000027331	Knstrn	3.88435	3.79475	4.44452	4.834	5.23794	5.37842
ENSMUSG00000027332	Ivd	4.40518	4.1784	5.90951	6.02945	7.12863	7.06991
ENSMUSG00000040007	Bahd1	4.57024	4.02395	6.09127	5.99273	3.49251	3.48392
ENSMUSG00000074916	Chst14	3.37361	2.86013	2.57746	2.84434	3.65298	2.98859
ENSMUSG00000039983	Ccdc32	3.54212	4.13378	3.92755	4.17995	4.05936	3.97987
ENSMUSG00000027324	Rpusd2	1.9797	0.256787	-3.57229	0.773953	0.0330791	0.0729831
ENSMUSG00000027326	Knl1	4.84345	4.48116	6.56342	6.35771	6.2888	6.26998
ENSMUSG00000027323	Rad51	3.82956	3.75602	5.1992	4.74112	4.71049	4.6079
ENSMUSG00000070730	Rmdn3	5.00876	4.29106	4.49917	3.94388	4.91428	4.90357
ENSMUSG00000034278	Dnajc17	3.7726	3.54503	2.6945	3.46101	3.56767	3.30005
ENSMUSG00000068580	Zfyve19	3.02917	3.42671	3.60762	3.3685	3.68033	4.17579
ENSMUSG00000027315	Spint1	7.38869	7.19207	4.4884	5.2568	5.85701	5.60507
ENSMUSG00000034226	Rhov	3.21165	3.94005	2.53623	2.97559	3.58224	3.85196
ENSMUSG00000034216	Vps18	3.75311	4.16368	3.19589	2.69995	3.24024	3.05649
ENSMUSG00000074912	Gm14207	-3.44657	-3.44365	5.67801	6.08284	3.58224	3.83272
ENSMUSG00000027314	Dll4	-0.639211	-3.44365	6.78196	6.7328	3.2585	3.24291
ENSMUSG00000034154	Ino80	5.45128	5.52501	5.89328	5.89993	5.37816	5.51743
ENSMUSG00000014077	Chp1	6.50618	6.16553	4.89938	5.03999	4.87931	4.92189
ENSMUSG00000085438	Oip5os1	6.75433	6.78156	6.989	6.81046	7.24196	7.43453
ENSMUSG00000072980	Oip5	2.48417	1.07991	2.2606	2.10738	2.97904	2.63592
ENSMUSG00000027306	Nusap1	5.3768	5.25332	7.26612	7.03924	7.15568	7.1322
ENSMUSG00000027305	Ndufaf1	3.67237	3.86923	3.37022	3.49642	3.477	3.57934
ENSMUSG00000027304	Rtf1	7.2805	7.22257	6.96784	7.27284	7.23851	7.21625
ENSMUSG00000027297	Ltk	1.077	0.948665	-3.57229	-3.8699	0.193544	1.00587
ENSMUSG00000034032	Rpap1	3.58686	2.78517	4.30423	4.27475	4.81906	4.86622
ENSMUSG00000027298	Tyro3	4.26079	4.39555	2.15563	1.80252	4.93146	4.5851
ENSMUSG00000033943	Mga	6.41297	6.8102	7.08503	7.44694	6.74247	6.8169
ENSMUSG00000033902	Mapkbp1	3.12329	3.49886	4.35252	4.54372	4.0489	4.52644
ENSMUSG00000098789	Jmjd7	2.48417	2.62244	1.9823	2.63789	3.2585	3.30005
ENSMUSG00000027293	Ehd4	7.07798	7.13472	4.85816	4.36372	5.98864	6.14298
ENSMUSG00000027291	Vps39	4.05328	3.95723	4.13507	4.41087	4.12054	4.40145
ENSMUSG00000033808	Tmem87a	5.2504	4.79952	5.31949	5.63987	5.69213	4.78848
ENSMUSG00000062646	Ganc	4.05328	4.16368	5.5647	6.28111	7.24883	7.40064
ENSMUSG00000027288	Zfp106	8.35069	8.52393	7.59951	7.94828	7.57634	7.85375
ENSMUSG00000027287	Snap23	6.16998	6.14319	5.45285	5.45877	5.26077	5.23194
ENSMUSG00000027286	Lrrc57	2.99638	2.70609	2.15563	2.50514	0.700504	0.313991
ENSMUSG00000027285	Haus2	5.45128	5.54219	4.96298	4.67313	4.47309	4.6079
ENSMUSG00000033705	Stard9	-3.44657	-1.12172	0.334599	1.08429	1.37188	1.56775
ENSMUSG00000027284	Cdan1	1.19729	1.98261	3.50452	3.5138	1.61804	2.63592
ENSMUSG00000090100	Ttbk2	2.89328	3.86923	4.64203	4.70374	3.24024	3.30005
ENSMUSG00000027272	Ubr1	5.14215	5.38607	5.35549	5.69043	5.23333	5.03562
ENSMUSG00000054484	Tmem62	1.50763	0.643811	-3.57229	0.522414	1.37188	2.1054
ENSMUSG00000023572	Ccndbp1	5.82723	4.96998	4.56214	4.39219	4.33363	3.81322
ENSMUSG00000074890	Lcmt2	3.2949	3.83247	4.07876	4.31497	4.19828	3.90817
ENSMUSG00000027259	Adal	2.5758	2.0482	4.00514	3.89165	3.49251	3.62478
ENSMUSG00000050619	Zscan29	3.49595	3.63316	3.72233	3.49642	3.89398	3.7531
ENSMUSG00000027263	Tubgcp4	5.04929	4.82781	4.89938	5.32731	4.98179	4.6634
ENSMUSG00000043909	Trp53bp1	5.52785	5.63049	6.28724	6.46883	6.09155	5.93773
ENSMUSG00000027254	Map1a	-3.44657	-3.44365	-0.402366	1.48765	1.0749	2.1054
ENSMUSG00000033526	Ppip5k1	1.9797	3.15626	1.78526	2.01274	2.86448	2.28598
ENSMUSG00000000308	Ckmt1	0.460325	0.643811	0.820026	1.4155	3.44546	3.96228
ENSMUSG00000033486	Catsper2	0.0128655	1.51054	2.15563	1.08429	0.803597	0.520442
ENSMUSG00000027248	Pdia3	9.44313	9.55052	8.46766	8.72325	8.93412	9.07631
ENSMUSG00000074884	Serf2	6.29659	6.39713	6.23345	6.18673	6.77296	7.03456
ENSMUSG00000027245	Hypk	4.11568	4.34425	2.65653	3.82358	3.91716	4.16045
ENSMUSG00000048222	Mfap1b	4.78705	4.35725	4.82431	4.65757	4.08004	4.14493
ENSMUSG00000068479	Mfap1a	5.29153	5.24635	5.65412	5.59974	6.06066	5.93773
ENSMUSG00000027242	Wdr76	3.06123	3.24285	4.99376	4.34442	3.82213	4.16045
ENSMUSG00000060227	Golm2	6.019	5.72377	5.77422	6.38631	7.08197	7.15948
ENSMUSG00000033411	Ctdspl2	5.53928	5.50179	5.94931	5.86311	5.89836	5.70366
ENSMUSG00000027236	Eif3j1	7.38869	6.97736	6.50853	6.51056	6.06585	5.9287
ENSMUSG00000033396	Spg11	4.46632	4.9868	4.03504	4.37327	4.08004	4.52644
ENSMUSG00000060802	B2m	8.33028	8.29148	8.99162	8.74181	6.5777	6.38339
ENSMUSG00000070692	Rps12-ps10	3.81082	4.26371	3.32253	3.86481	3.06456	3.24291
ENSMUSG00000027227	Sord	3.84805	3.85097	6.989	6.87913	7.03242	7.2255
ENSMUSG00000027224	Duoxa1	3.56466	3.75602	4.00514	3.94388	3.39683	3.43373
ENSMUSG00000033256	Shf	0.460325	0.0157793	-3.57229	-0.169464	1.0749	1.13711
ENSMUSG00000118663	Spata5l1	0.253874	1.2002	3.75863	3.18538	0.899813	-0.216524
ENSMUSG00000033213	AA467197	2.53071	1.2002	5.00891	5.02794	-4.05438	-3.38645
ENSMUSG00000005802	Slc30a4	5.08871	5.44813	4.6898	4.5267	3.77216	3.35502
ENSMUSG00000085633	NA	0.640897	-3.44365	0.334599	0.773953	1.0749	1.65795
ENSMUSG00000005804	Bloc1s6	4.75801	5.10709	4.772	5.0872	4.83131	5.10139
ENSMUSG00000005803	Sqor	4.6249	4.7511	1.55699	0.21756	2.09536	1.47153
ENSMUSG00000027200	Sema6d	-0.639211	0.643811	5.08949	5.54161	5.26077	5.10139
ENSMUSG00000027201	Myef2	6.06716	5.6882	6.32101	6.23731	5.1672	4.56192
ENSMUSG00000027203	Dut	6.40986	6.24809	6.96977	6.56368	6.22986	6.20414
ENSMUSG00000027204	Fbn1	5.44522	5.89842	3.11421	2.57304	4.41729	4.83755
ENSMUSG00000068394	Cep152	2.5758	2.70609	4.81573	5.30752	4.01708	4.42733
ENSMUSG00000035109	Shc4	1.76289	-3.44365	2.65653	2.97559	1.37188	1.00587
ENSMUSG00000091337	Eid1	5.90437	5.90729	8.33648	8.24936	7.90308	7.85375
ENSMUSG00000035093	Secisbp2l	6.94897	6.68176	5.75189	6.15108	6.7586	6.57789
ENSMUSG00000027206	Cops2	6.61548	6.59115	6.51384	6.21358	6.23217	6.31226
ENSMUSG00000027207	Galk2	4.78705	4.72125	4.65171	4.82706	4.54181	4.6079
ENSMUSG00000023330	Dtwd1	3.58686	3.1262	2.9355	3.931	3.79737	3.94447
ENSMUSG00000027359	Slc27a2	0.253874	-3.44365	0.951271	-0.169464	3.203	3.40797
ENSMUSG00000027360	Hdc	0.253874	-0.273727	2.10013	2.39688	2.60383	3.7531
ENSMUSG00000027361	Gabpb1	4.02104	4.30454	4.18926	4.19079	3.87043	4.1134
ENSMUSG00000027363	Usp8	7.03018	6.93897	6.78416	6.52777	6.5221	6.51593
ENSMUSG00000027364	Usp50	4.61413	5.42979	3.86234	4.26452	4.67013	5.32436
ENSMUSG00000027365	Trpm7	6.26596	6.42208	6.46251	6.91228	6.37083	6.31226
ENSMUSG00000027366	Sppl2a	7.73396	7.55564	8.76114	8.63218	7.44994	7.28155
ENSMUSG00000001998	Ap4e1	2.66196	3.35076	3.37022	3.931	3.14529	3.45904
ENSMUSG00000001999	Blvra	4.31499	4.13378	2.57746	3.70753	3.96242	3.92643
ENSMUSG00000034906	Ncaph	3.95431	3.9742	5.03134	4.77756	4.72369	4.08116
ENSMUSG00000074825	Itpripl1	4.75801	5.01167	3.60762	2.50514	4.77534	4.45276
ENSMUSG00000044145	1810024B03Rik	2.89328	3.09551	2.9355	2.69995	2.35501	2.39491
ENSMUSG00000003660	Snrnp200	5.69043	6.28597	5.86858	6.42816	5.81752	5.8009
ENSMUSG00000003662	Ciao1	5.22939	4.52789	4.74512	4.43844	4.01708	3.24291
ENSMUSG00000034850	Tmem127	6.50034	6.38765	6.1019	5.83573	6.48768	6.34995
ENSMUSG00000027367	Stard7	5.42071	5.03613	6.25902	6.21358	6.21123	6.25199
ENSMUSG00000027368	Dusp2	1.30832	0.804275	3.70383	1.4155	0.589472	-0.579094
ENSMUSG00000027371	Fahd2a	1.68272	1.41433	2.35845	2.75945	3.29434	3.38174
ENSMUSG00000079056	Kcnip3	0.253874	-3.44365	4.8665	4.95982	4.18879	4.17579
ENSMUSG00002076675	NA	-3.44657	-3.44365	1.4721	2.43388	2.86448	1.9711
ENSMUSG00000027376	Prom2	3.12329	2.33771	1.9823	1.91146	4.12054	3.3278
ENSMUSG00000034800	Zfp661	2.16814	0.948665	1.4721	2.06083	1.96798	2.49619
ENSMUSG00000027374	Mrps5	7.0322	7.01475	6.01079	6.09155	6.48574	6.72599
ENSMUSG00000027375	Mal	7.1709	6.94544	0.515172	1.48765	3.85851	3.7531
ENSMUSG00000027377	Mall	3.39892	2.96574	0.675636	1.91146	0.99001	1.74283
ENSMUSG00000027378	Nphp1	4.52498	4.6491	5.80492	5.77576	4.71711	4.68501
ENSMUSG00000051319	Mtln	4.21877	4.2074	5.45838	5.13291	3.83436	4.0314
ENSMUSG00000027379	Bub1	4.75801	4.27745	5.29499	4.99118	4.33363	4.2356
ENSMUSG00000027381	Bcl2l11	7.11663	7.28001	5.28258	5.23076	5.35288	5.11738
ENSMUSG00000074813	Morrbid	7.53	7.57802	-3.57229	0.21756	-2.46942	-0.579094
ENSMUSG00000014355	Anapc1	5.77018	5.75847	5.74286	5.90653	5.23333	5.19475
ENSMUSG00000014361	Mertk	-0.639211	0.463238	3.84556	3.3685	3.41322	3.85196
ENSMUSG00000014353	Tmem87b	5.93498	6.41899	5.85607	6.05639	6.49347	6.48853
ENSMUSG00000027386	Fbln7	-0.276641	-1.12172	3.89531	3.42472	5.17684	5.37177
ENSMUSG00000027387	Zc3h8	2.78225	2.57872	4.45561	4.30502	4.38441	4.49007
ENSMUSG00000074807	NA	2.82022	1.9139	3.84556	3.22813	3.50786	3.02294
ENSMUSG00000042851	Zc3h6	3.86632	4.51635	4.06433	4.32485	4.08004	4.19098
ENSMUSG00000027394	Ttl	3.51922	3.75602	3.89531	4.59362	4.66329	4.53836
ENSMUSG00000027395	Polr1b	1.91099	2.17106	2.76756	2.97559	2.88813	3.3278
ENSMUSG00000037938	Chchd5	3.91976	3.56757	4.10719	3.75215	4.25396	4.2356
ENSMUSG00000103009	NA	0.945751	-0.636297	1.1826	0.21756	-1.73246	0.0729831
ENSMUSG00000027397	Slc20a1	6.2694	5.8348	5.26376	5.52456	3.58224	3.85196
ENSMUSG00000048327	Ckap2l	6.3624	6.03411	6.55828	6.47328	6.59217	6.34657
ENSMUSG00000037902	Sirpa	3.63025	3.29781	4.89123	4.91473	4.81906	4.6079
ENSMUSG00000121238	NA	1.30832	1.31124	0.128148	1.91146	1.23102	1.36844
ENSMUSG00000037885	Stk35	4.52498	4.45721	3.6851	4.30502	4.24482	4.14493
ENSMUSG00000027404	Snrpb	6.72211	6.78877	7.06524	6.87241	6.84573	6.99834
ENSMUSG00000027405	Nop56	7.01798	6.89062	6.69098	6.55531	6.56492	6.6511
ENSMUSG00000027406	Idh3b	6.25561	5.8715	6.38626	6.17312	5.84799	5.61637
ENSMUSG00000053552	Ebf4	0.460325	0.0157793	0.515172	0.21756	2.88813	1.89895
ENSMUSG00000083483	Gm14044	1.68272	2.22877	-0.11286	1.4155	1.0749	2.1054
ENSMUSG00000027408	Cpxm1	0.460325	-3.44365	0.820026	0.884984	3.16478	3.57934
ENSMUSG00000037773	Pced1a	3.2949	2.62244	3.66611	3.26965	4.00631	3.48392
ENSMUSG00000027411	Vps16	4.73831	4.78035	4.1212	4.54372	4.47309	4.32091
ENSMUSG00000027303	Ptpra	6.44977	6.32619	6.17422	6.03548	6.59577	6.59226
ENSMUSG00000115955	NA	-3.44657	1.41433	0.820026	2.31992	1.37188	0.313991
ENSMUSG00000037740	Mrps26	4.64619	4.42053	4.38771	4.78473	5.29213	5.044
ENSMUSG00000027300	Ubox5	1.9797	1.84175	-1.98733	1.85802	2.48478	2.59083
ENSMUSG00000079043	Fastkd5	3.18279	3.32453	3.46113	2.63789	3.08517	2.63592
ENSMUSG00000037703	Lzts3	-0.639211	-0.636297	1.9823	-0.169464	0.337934	0.313991
ENSMUSG00000068290	Ddrgk1	5.03321	5.01987	3.79403	4.28491	5.23794	5.20227
ENSMUSG00000074797	Itpa	5.69554	5.47223	5.62983	5.54161	5.43947	5.08523
ENSMUSG00000074796	Slc4a11	7.62958	7.94275	0.334599	-1.06255	4.67013	4.67425
ENSMUSG00000027309	Dnaaf9	4.52498	4.88278	5.79622	5.42701	5.61273	5.46217
ENSMUSG00000085566	NA	1.76289	1.60074	2.57746	2.53949	3.70717	2.98859
ENSMUSG00000027312	Atrn	4.53643	4.1784	4.02017	3.26965	3.74652	3.7531
ENSMUSG00000027316	Gfra4	3.23993	3.56757	2.40499	0.884984	5.24253	5.48083
ENSMUSG00000027327	1700037H04Rik	3.7726	4.05619	3.60762	3.72255	3.46132	3.62478
ENSMUSG00000027329	Spef1	1.76289	2.53363	2.53623	1.62195	3.27653	2.63592
ENSMUSG00000068267	Cenpb	4.8249	4.84637	4.36435	5.00354	6.26867	6.54577
ENSMUSG00000027330	Cdc25b	3.4238	3.06414	4.09304	4.13572	5.16236	5.42412
ENSMUSG00000068264	Ap5s1	2.10802	2.11094	1.1826	2.23862	3.16478	3.3278
ENSMUSG00000037523	Mavs	3.65147	3.40184	3.60762	3.18538	3.87043	3.96228
ENSMUSG00000037514	Pank2	4.77744	4.6385	4.84977	4.58542	4.45737	4.50229
ENSMUSG00000048911	Rnf24	4.23291	4.34425	3.39349	2.50514	3.36347	3.3278
ENSMUSG00000027333	Smox	5.48121	5.09938	4.4884	3.6458	5.13791	5.10941
ENSMUSG00000079037	Prnp	5.93498	5.85784	6.23989	6.53417	6.17323	6.19287
ENSMUSG00000027339	Rassf2	-3.44657	-3.44365	5.01642	4.3541	4.74975	3.96228
ENSMUSG00000027340	Slc23a2	1.077	2.70609	3.02762	2.35892	3.02243	3.64697
ENSMUSG00000027341	Tmem230	3.56466	3.35076	4.67088	4.58542	3.91716	3.08928
ENSMUSG00000027342	Pcna	5.86405	5.57037	6.73491	6.44411	6.2229	6.32264
ENSMUSG00000087377	NA	0.640897	0.256787	1.4721	1.68469	0.99001	0.701014
ENSMUSG00000058793	Cds2	4.66718	4.86469	4.64203	4.61794	4.60739	4.6079
ENSMUSG00000050558	Prokr2	-0.639211	-1.85869	4.32858	3.79543	0.700504	-1.80149
ENSMUSG00000027346	Gpcpd1	3.26768	3.52213	4.90749	4.97245	5.42742	5.06063
ENSMUSG00000044991	Shld1	-0.639211	0.463238	2.57746	1.74481	1.61804	2.44644
ENSMUSG00000037376	Trmt6	6.88323	6.68949	6.698	6.35289	5.80204	5.75054
ENSMUSG00000027353	Mcm8	2.99638	2.53363	3.89531	3.75215	3.08517	3.53241
ENSMUSG00000027357	Crls1	5.13463	5.02802	5.07517	4.47439	4.15019	3.87094
ENSMUSG00000027356	Fermt1	7.66261	7.61231	6.05159	6.71036	6.77455	7.01336
ENSMUSG00000027358	Bmp2	1.91099	1.60074	2.90344	3.53098	-2.46942	-1.80149
ENSMUSG00000034723	Tmx4	4.68786	3.40184	4.44452	4.54372	3.74652	3.87094
ENSMUSG00000051177	Plcb1	-1.8616	-0.273727	1.28569	1.68469	1.56033	2.67964
ENSMUSG00000039943	Plcb4	5.90879	6.16553	6.42065	6.48214	7.02443	7.12234
ENSMUSG00000027274	Mkks	3.12329	2.53363	2.65653	3.14132	2.63212	2.88034
ENSMUSG00000027281	Slx4ip	3.71331	3.35076	4.32858	4.59362	3.7594	3.73249
ENSMUSG00000027276	Jag1	8.81347	8.73159	5.58506	4.82009	6.20654	6.05857
ENSMUSG00000062098	Btbd3	4.47825	4.1784	5.34955	4.82009	3.96242	4.25018
ENSMUSG00000039092	Sptlc3	-3.44657	-3.44365	2.8371	2.15246	0.803597	1.13711
ENSMUSG00000039033	Tasp1	2.61952	2.62244	3.32253	3.11878	2.2494	2.22826
ENSMUSG00000045624	Esf1	7.9301	7.85154	7.31417	7.2301	7.2316	7.39573
ENSMUSG00000027384	Ndufaf5	2.92847	1.98261	4.42206	3.82358	3.41322	3.53241
ENSMUSG00000068205	Macrod2	2.38632	2.86013	3.08592	3.62994	3.92861	3.48392
ENSMUSG00000051379	Flrt3	6.94468	6.92158	6.05524	5.78652	6.02377	6.18151
ENSMUSG00000038844	Kif16b	4.41762	4.39555	3.86234	4.19079	4.87339	4.93998
ENSMUSG00000008333	Snrpb2	8.33684	8.18434	7.8524	7.9053	8.00732	7.99564
ENSMUSG00000027420	Bfsp1	-3.44657	-1.85869	1.55699	0.653659	0.0330791	0.701014
ENSMUSG00000015932	Dstn	9.11162	9.2622	7.19175	7.7425	8.66949	9.08548
ENSMUSG00000027422	Rrbp1	8.62456	8.69558	7.76923	8.15212	8.11961	8.41243
ENSMUSG00000027423	Snx5	7.20717	7.1119	7.31264	7.01045	6.45638	6.27355
ENSMUSG00000027424	Mgme1	3.02917	1.84175	4.72692	4.22285	3.58224	3.43373
ENSMUSG00000037279	Ovol2	2.22586	2.93139	2.04242	0.378024	2.38856	1.47153
ENSMUSG00000027425	Kat14	3.49595	3.52213	2.57746	3.5138	3.14529	3.55607
ENSMUSG00000037259	Dzank1	-3.44657	-1.12172	2.40499	2.01274	2.42135	1.74283
ENSMUSG00000027427	Polr3f	5.23643	5.2323	5.03134	4.74112	4.57861	4.45276
ENSMUSG00000027428	Rbbp9	3.95431	3.24285	4.46663	4.36372	3.2585	3.24291
ENSMUSG00000027429	Sec23b	5.66978	5.63049	4.8665	4.90159	4.99818	4.6079
ENSMUSG00000074754	Smim26	4.39264	3.63316	2.90344	3.18538	1.82826	-0.579094
ENSMUSG00000027430	Dtd1	5.49888	5.07598	4.90749	4.94067	3.68033	3.18341
ENSMUSG00000063873	Slc24a3	3.23993	3.29781	1.71311	2.53949	2.09536	2.67964
ENSMUSG00000084178	Gm11759	1.077	2.53363	0.515172	2.10738	2.28547	2.03982
ENSMUSG00000001768	Rin2	7.39657	7.22789	5.76978	5.89993	5.48283	5.1643
ENSMUSG00000002728	Naa20	4.40518	4.00756	4.27946	4.19079	3.98454	4.30704
ENSMUSG00000001767	Crnkl1	6.27282	6.25852	5.1658	5.41781	5.4071	5.49925
ENSMUSG00000037110	Ralgapa2	4.16076	4.7511	4.04976	3.82358	3.52305	3.77342
ENSMUSG00000074749	Kiz	4.23291	4.50471	4.64203	4.45653	5.33579	5.84477
ENSMUSG00000027433	Xrn2	8.54389	8.53542	7.37242	7.36432	7.3103	7.31659
ENSMUSG00000087521	AI646519	3.54212	3.15626	5.12468	6.04448	4.95404	4.71684
ENSMUSG00000037034	Pax1	8.57059	8.38011	10.2317	10.4027	9.02727	9.06244
ENSMUSG00000037025	Foxa2	2.96282	3.1262	0.820026	0.0369873	0.899813	1.00587
ENSMUSG00000074743	Thbd	2.74326	1.84175	1.28569	0.522414	2.51547	2.03982
ENSMUSG00000036992	Nxt1	4.17549	3.67529	5.23184	4.80605	4.11052	3.85196
ENSMUSG00000027439	Gzf1	4.79661	4.81844	5.57491	5.59566	5.73515	5.4496
ENSMUSG00000027438	Napb	1.59783	1.84175	0.334599	2.06083	3.06456	3.27176
ENSMUSG00000027447	Cst3	6.53785	6.45872	6.74173	6.66634	7.42186	6.93886
ENSMUSG00000068134	Zfp120	4.6249	4.26371	4.91555	4.59362	4.8252	5.07708
ENSMUSG00000060336	Zfp937	2.85721	3.27059	3.2732	3.80958	4.57133	3.96228
ENSMUSG00000095315	Gm10130	-0.639211	-0.636297	-0.402366	1.08429	1.77851	1.00587
ENSMUSG00000068130	Zfp442	1.9797	2.0482	2.9355	3.42472	4.00631	3.73249
ENSMUSG00000033096	Apmap	4.23291	4.05619	4.75414	4.69615	4.3927	3.69037
ENSMUSG00000027452	Acss1	-3.44657	-3.44365	1.85397	0.988078	4.00631	4.17579
ENSMUSG00000033068	Entpd6	2.53071	2.22877	3.79403	4.51811	4.18879	4.16045
ENSMUSG00000033059	Pygb	4.66718	4.80901	4.7631	5.22549	6.24139	6.61777
ENSMUSG00000032046	Abhd12	3.44825	3.45117	3.58758	3.89165	4.57133	4.68501
ENSMUSG00000027454	Gins1	3.54212	3.35076	4.04976	3.75215	3.46132	2.98859
ENSMUSG00000068115	Ninl	3.75311	4.59527	3.39349	3.79543	3.90562	4.1134
ENSMUSG00000053916	Nanp	1.9797	1.31124	1.63716	0.0369873	1.67354	2.16814
ENSMUSG00000027455	Nsfl1c	5.3446	5.37971	5.58506	5.6866	5.36978	5.06063
ENSMUSG00000087433	NA	-1.8616	0.463238	1.85397	0.988078	0.469178	1.47153
ENSMUSG00000032966	Fkbp1a	6.62624	6.77188	7.49447	7.61944	7.00022	7.09434
ENSMUSG00000032869	Psmf1	5.29827	5.09938	5.15222	4.74112	4.98179	5.14883
ENSMUSG00000027459	Fam110a	5.11185	5.1224	4.26691	3.82358	5.45934	5.74026
ENSMUSG00000027463	Slc52a3	3.12329	2.17106	-3.57229	-2.28494	0.469178	-0.579094
ENSMUSG00000032802	Srxn1	6.95964	6.87263	5.7015	5.69043	2.68708	2.67964
ENSMUSG00000081087	Rps15a-ps7	0.801361	1.41433	-1.98733	0.773953	-1.73246	-1.80149
ENSMUSG00000074698	Csnk2a1	7.95378	7.84809	7.33985	7.36072	7.32011	7.20694
ENSMUSG00000027465	Tbc1d20	5.76045	5.81138	5.35549	5.39454	5.49058	5.49925
ENSMUSG00000027466	Rbck1	4.6249	5.23934	5.73832	5.64382	5.26529	5.65521
ENSMUSG00000032715	Trib3	5.32492	5.32784	0.128148	2.53949	0.0330791	1.47153
ENSMUSG00000081434	Gm14165	4.64619	4.72125	3.52574	4.30502	4.29876	4.63036
ENSMUSG00000051817	Sox12	4.06913	3.92267	4.54145	4.72629	5.43947	5.23926
ENSMUSG00000074682	Zcchc3	4.23291	4.24983	5.49649	5.45877	5.92718	6.08726
ENSMUSG00000019188	H13	6.61818	6.86127	5.21887	5.62395	6.25963	6.50077
ENSMUSG00000042814	Mcts2	3.32162	3.56757	3.48299	3.38748	3.2585	3.38174
ENSMUSG00000042745	Id1	5.68014	5.61434	4.21561	4.53524	6.95194	6.65384
ENSMUSG00000007659	Bcl2l1	4.42995	5.07598	3.02762	3.14132	4.76898	4.95785
ENSMUSG00000027469	Tpx2	6.06321	5.83944	7.07607	7.18063	6.93643	7.04714
ENSMUSG00000074676	Foxs1	-3.44657	-3.44365	1.63716	1.08429	0.803597	1.00587
ENSMUSG00000074673	Ttll9	-3.44657	-3.44365	1.1826	0.884984	-1.73246	0.861479
ENSMUSG00000027472	Pdrg1	5.31831	5.20381	6.03319	6.09444	6.75538	6.8978
ENSMUSG00000068040	Tm9sf4	5.91318	5.85326	5.13161	5.48985	6.01036	6.00372
ENSMUSG00000074671	Tspyl3	3.34785	3.21456	4.46663	4.51811	3.95124	3.87094
ENSMUSG00000051413	Plagl2	4.85264	4.58425	3.91152	4.0901	3.79737	3.85196
ENSMUSG00000046020	Pofut1	4.14589	4.5507	4.99376	4.98497	5.04101	5.15658
ENSMUSG00000027475	Kif3b	6.55765	6.11285	6.2779	6.30127	6.3958	6.49467
ENSMUSG00000073236	2500004C02Rik	-1.12464	0.643811	2.99756	3.56472	2.97904	2.9534
ENSMUSG00000042548	Asxl1	4.87085	5.1224	4.97074	5.15524	5.07232	5.06888
ENSMUSG00000061411	Nol4l	3.06123	3.42671	3.98995	3.80958	2.79111	2.59083
ENSMUSG00000056941	Commd7	5.69043	5.36692	5.50185	5.53736	4.41729	4.32091
ENSMUSG00000027478	Dnmt3b	2.22586	2.48709	5.20579	3.94388	1.77851	1.47153
ENSMUSG00000027479	Mapre1	8.52964	8.33812	8.12945	7.99235	8.11272	8.25696
ENSMUSG00000027483	Bpifa1	6.72211	6.6345	7.87531	7.96338	10.8866	10.7018
ENSMUSG00000038572	Bpifb5	1.19729	0.643811	-3.57229	-3.8699	1.15507	1.47153
ENSMUSG00000027487	Cdk5rap1	3.54212	4.08773	3.43894	3.69234	3.38024	2.88034
ENSMUSG00000027488	Snta1	1.59783	1.84175	-1.98733	1.08429	3.12553	4.0314
ENSMUSG00000038533	Cbfa2t2	4.26079	4.2074	4.14881	4.43844	3.99546	3.53241
ENSMUSG00000027490	E2f1	1.59783	1.98261	2.80275	3.02491	3.31194	3.3278
ENSMUSG00000000876	Pxmp4	3.12329	3.03208	4.04976	3.3685	4.30756	4.4401
ENSMUSG00000059842	Zfp341	1.50763	1.9139	2.40499	1.96299	2.2124	2.22826
ENSMUSG00000038467	Chmp4b	7.82315	7.7737	7.38699	7.55374	7.66286	7.71093
ENSMUSG00000027593	Raly	1.76289	1.98261	-1.25036	1.62195	0.899813	0.861479
ENSMUSG00000074656	Eif2s2	10.2626	10.137	8.98685	9.0625	9.01187	9.23949
ENSMUSG00000027597	Ahcy	4.58134	3.86923	3.05707	3.22813	2.9114	3.12135
ENSMUSG00000027598	Itch	5.59509	5.8348	5.41923	6.02036	5.75458	5.71946
ENSMUSG00000047459	Dynlrb1	7.1764	7.06711	7.09748	6.99351	6.93643	6.75693
ENSMUSG00000027602	Map1lc3a	4.8249	5.22523	3.14195	3.76672	5.21474	5.91961
ENSMUSG00000038383	Pigu	3.65147	3.63316	3.46113	2.57304	3.61095	2.59083
ENSMUSG00000038375	Trp53inp2	6.23467	5.63583	4.78086	4.31497	4.85551	3.38174
ENSMUSG00000038369	Ncoa6	5.90437	5.92485	5.34955	5.50296	5.21941	5.1872
ENSMUSG00000080237	NA	0.0128655	1.31124	0.128148	1.96299	1.87635	2.16814
ENSMUSG00000027605	Acss2	1.9797	2.0482	3.11421	3.54795	3.79737	3.7531
ENSMUSG00000027610	Gss	3.02917	3.40184	3.32253	3.34927	3.2585	3.64697
ENSMUSG00000038324	Trpc4ap	5.00052	5.30789	5.34359	5.13291	5.64432	5.33807
ENSMUSG00000038312	Edem2	3.88435	3.6959	3.41639	3.42472	3.7204	3.79346
ENSMUSG00000027611	Procr	2.43608	1.7658	1.78526	1.55636	0.899813	0.520442
ENSMUSG00000074649	BC029722	2.66196	2.66487	3.84556	3.56472	4.15019	4.08116
ENSMUSG00000027613	Eif6	5.68014	5.77309	4.93153	5.25163	5.31412	5.60507
ENSMUSG00000005882	Uqcc1	4.69809	4.44509	4.74512	4.55216	4.74328	4.93998
ENSMUSG00000038241	Cep250	3.90216	4.5507	4.36435	4.75581	4.99274	5.1253
ENSMUSG00000005881	Ergic3	4.75801	5.24635	4.57237	4.36372	5.6547	6.12728
ENSMUSG00000103285	NA	1.83884	2.33771	0.820026	2.57304	1.67354	1.25741
ENSMUSG00000089824	Rbm12	5.23643	5.18206	6.25267	5.89331	5.37398	5.06888
ENSMUSG00000027618	Nfs1	5.47527	5.48413	5.17254	4.95982	4.24482	3.55607
ENSMUSG00000067847	Romo1	7.15056	7.21723	7.20332	7.4904	7.44097	7.38587
ENSMUSG00000027620	Rbm39	8.58376	8.83799	9.32423	9.63305	9.36702	9.55442
ENSMUSG00000038116	Phf20	5.71078	5.65174	6.36582	6.24514	5.57679	5.69836
ENSMUSG00000046229	Scand1	4.4543	4.73127	5.57999	5.49423	5.20064	5.74026
ENSMUSG00000038085	Cnbd2	0.253874	-0.636297	0.515172	1.48765	1.0749	0.861479
ENSMUSG00000102869	Norad	1.9797	2.0482	0.951271	1.25938	0.803597	1.65795
ENSMUSG00000027624	Epb41l1	3.98806	3.56757	4.13507	3.99428	4.38441	4.4653
ENSMUSG00000027628	Aar2	3.93714	4.00756	3.32253	3.72255	3.88225	3.73249
ENSMUSG00000061689	Dlgap4	6.56046	6.66095	5.25108	5.70564	5.5548	5.87799
ENSMUSG00000067818	Myl9	5.14962	4.95295	1.1826	1.68469	3.82213	3.73249
ENSMUSG00000087179	NA	4.57024	4.27745	5.1658	4.70374	5.01439	4.88501
ENSMUSG00000062175	Tgif2	4.6249	3.99098	5.59513	5.54584	4.8129	4.4401
ENSMUSG00000085741	5430405H02Rik	2.5758	3.37653	2.8371	2.84434	4.0489	4.14493
ENSMUSG00000074629	NA	-1.8616	0.948665	1.1826	2.01274	2.01171	1.25741
ENSMUSG00000027637	Rab5if	6.95751	6.76945	6.19092	6.27093	6.43044	6.29127
ENSMUSG00000027634	Ndrg3	3.98806	4.10324	7.46457	7.69948	5.39476	5.54133
ENSMUSG00000027635	Dsn1	3.4238	3.29781	3.75863	2.60583	2.7138	2.59083
ENSMUSG00000055485	Soga1	1.68272	2.0482	1.78526	3.56472	3.42943	3.50837
ENSMUSG00000027639	Samhd1	4.99223	5.14506	5.03873	5.06379	4.33363	4.45276
ENSMUSG00000027641	Rbl1	4.34134	3.77552	5.33159	5.22021	4.10043	4.4653
ENSMUSG00000027642	Rpn2	7.04228	6.89731	6.80817	6.64678	7.08453	7.14785
ENSMUSG00000063019	Manbal	4.69809	4.44509	3.89531	4.66537	4.96521	5.28244
ENSMUSG00000027646	Src	5.07307	5.38607	4.54145	4.70374	5.1672	5.00157
ENSMUSG00000081740	NA	2.43608	3.40184	1.38191	1.91146	2.7658	3.05649
ENSMUSG00000087445	NA	-3.44657	1.9139	-0.402366	0.884984	-0.353944	0.701014
ENSMUSG00000067787	Blcap	5.11185	5.23934	4.24149	4.94067	4.90272	4.64146
ENSMUSG00000067786	Nnat	3.23993	3.15626	3.74059	3.49642	3.0009	3.24291
ENSMUSG00000027649	Ctnnbl1	4.65672	4.5507	4.54145	4.50078	4.8067	4.51442
ENSMUSG00000027650	Tti1	4.06913	4.02395	4.47756	3.8512	4.28991	4.33465
ENSMUSG00000027651	Rprd1b	5.5221	5.31457	6.34806	6.37446	6.58133	6.59512
ENSMUSG00000037820	Tgm2	5.24343	5.21098	1.91956	2.06083	6.72287	6.52494
ENSMUSG00000016024	Lbp	2.38632	2.28427	0.128148	0.378024	4.8852	4.77846
ENSMUSG00000085385	NA	2.48417	2.53363	4.27946	4.10164	3.66672	3.38174
ENSMUSG00000044349	Snhg11	0.0128655	0.804275	4.71773	5.23076	0.803597	0.861479
ENSMUSG00000027652	Ralgapb	5.24343	5.41122	4.69917	5.18809	4.73025	4.74798
ENSMUSG00000037761	Actr5	3.15335	3.58977	4.39925	4.68852	3.2585	3.57934
ENSMUSG00000037754	Ppp1r16b	-3.44657	-1.12172	4.81573	5.03398	-4.05438	0.313991
ENSMUSG00000027654	Fam83d	2.92847	2.57872	4.56214	3.6458	3.04365	2.44644
ENSMUSG00000027655	Dhx35	3.37361	2.62244	2.90344	2.78831	2.45341	2.44644
ENSMUSG00000074622	Mafb	4.00465	4.19297	6.83391	6.75672	4.75619	4.83755
ENSMUSG00000070544	Top1	10.2648	10.2144	9.93835	9.75249	9.75045	9.75422
ENSMUSG00000016933	Plcg1	6.0067	6.13189	5.7108	5.72442	5.86299	5.77594
ENSMUSG00000035877	Zhx3	2.82022	1.84175	2.61753	3.73743	4.20771	4.56192
ENSMUSG00000027412	Lpin3	2.89328	2.33771	3.05707	2.43388	1.67354	2.34147
ENSMUSG00000057133	Chd6	6.12139	6.42825	7.99424	8.4461	7.38597	7.44881
ENSMUSG00000016921	Srsf6	7.67561	7.42748	7.43684	7.22879	7.30701	7.14005
ENSMUSG00000017858	Ift52	4.69809	4.96998	5.44173	5.24644	5.30975	5.20227
ENSMUSG00000017861	Mybl2	0.801361	-1.85869	2.04242	1.4155	2.54553	2.28598
ENSMUSG00000099632	2900093K20Rik	0.460325	0.948665	2.90344	1.55636	1.77851	2.59083
ENSMUSG00000048486	Fitm2	2.16814	2.33771	3.14195	2.31992	2.81598	2.88034
ENSMUSG00000017679	Ttpal	3.39892	3.1262	5.23828	4.4293	2.88813	2.7633
ENSMUSG00000017707	Serinc3	7.95485	7.81432	7.58442	7.06452	7.28602	6.79222
ENSMUSG00000035268	Pkig	4.49007	4.39555	4.31645	3.95665	3.59667	4.25018
ENSMUSG00000017697	Ada	2.82022	1.84175	4.56214	4.58542	2.97904	2.80338
ENSMUSG00000018326	Ywhab	9.12305	8.8158	8.83152	8.59337	8.79248	8.87006
ENSMUSG00000018322	Tomm34	4.87986	4.74122	4.00514	3.38748	3.55295	2.98859
ENSMUSG00000018209	Stk4	6.12139	6.08187	6.09127	5.47217	5.65125	5.85434
ENSMUSG00000017002	Slpi	2.53071	2.38924	-3.57229	-0.410472	2.45341	3.18341
ENSMUSG00000016995	Matn4	0.945751	0.463238	-3.57229	-3.8699	0.700504	1.13711
ENSMUSG00000017009	Sdc4	7.34378	7.30202	5.41923	5.28238	6.76978	6.75438
ENSMUSG00000045503	Sys1	5.88659	5.70863	5.67801	5.57097	5.9666	5.91961
ENSMUSG00000017721	Pigt	1.30832	1.2002	0.334599	1.17449	2.05414	2.1054
ENSMUSG00000121248	NA	0.945751	0.0157793	0.515172	-0.699978	2.9343	3.02294
ENSMUSG00000017723	Wfdc2	7.93876	7.72565	5.86442	5.86311	10.7839	10.9926
ENSMUSG00000076434	Wfdc3	-1.12464	-0.636297	0.515172	-3.8699	1.56033	2.28598
ENSMUSG00000017299	Dnttip1	4.91538	5.20381	4.26691	4.295	5.15263	5.14883
ENSMUSG00000001403	Ube2c	6.55484	6.20201	7.09038	6.81572	6.50499	6.40634
ENSMUSG00000050373	Snx21	2.22586	2.33771	3.2732	3.20691	3.91716	3.77342
ENSMUSG00000017307	Acot8	3.39892	3.1262	4.16242	4.05491	4.06974	4.42733
ENSMUSG00000045822	Zswim3	0.801361	1.68563	1.4721	1.62195	1.67354	1.47153
ENSMUSG00000017764	Zswim1	2.04529	1.98261	2.2606	2.84434	3.04365	3.27176
ENSMUSG00000039873	Neurl2	0.253874	-1.12172	4.64203	4.95982	2.7138	2.54429
ENSMUSG00000017760	Ctsa	5.36401	5.50179	2.90344	3.14132	4.92003	4.82787
ENSMUSG00000017754	Pltp	2.10802	2.38924	7.97797	8.13607	6.43647	6.62338
ENSMUSG00000039849	Pcif1	4.19006	4.34425	3.79403	4.57718	4.77534	4.93096
ENSMUSG00000039834	Zfp335	2.85721	2.8962	2.10013	3.32977	3.41322	3.05649
ENSMUSG00000085436	Zfp335os	0.945751	-1.85869	1.07156	1.68469	1.37188	1.00587
ENSMUSG00000017737	Mmp9	4.13086	3.94005	6.48705	6.59464	4.67694	4.4653
ENSMUSG00000017740	Slc12a5	-1.12464	-3.44365	1.07156	2.10738	0.193544	0.701014
ENSMUSG00000039804	Ncoa5	4.89773	4.94436	4.63228	5.00968	4.86746	3.81322
ENSMUSG00000017652	Cd40	3.37361	2.62244	4.43333	4.54372	1.67354	1.65795
ENSMUSG00000017664	Slc35c2	1.83884	1.31124	2.65653	1.74481	2.38856	4.16045
ENSMUSG00000017670	Elmo2	4.16076	3.77552	4.81573	4.76309	4.52682	4.29303
ENSMUSG00000017667	Zfp334	2.96282	3.65438	3.82859	4.10164	4.28991	4.12925
ENSMUSG00000039725	Trp53rka	4.10033	3.94005	4.45561	4.30502	5.15263	5.14883
ENSMUSG00000017897	Eya2	6.94037	6.87036	6.84872	6.94308	7.32554	7.20881
ENSMUSG00000039671	Zmynd8	7.05825	7.06315	7.67504	7.7425	6.8229	6.95674
ENSMUSG00000027678	Ncoa3	4.51344	4.70101	5.14539	5.0872	4.60025	4.79843
ENSMUSG00000006800	Sulf2	6.44674	6.19116	5.98421	5.97402	4.40914	4.61918
ENSMUSG00000039621	Prex1	-0.639211	0.463238	3.08592	2.57304	2.01171	1.56775
ENSMUSG00000042854	Trp53rkb	2.22586	2.43899	3.02762	2.31992	2.05414	2.84237
ENSMUSG00000074582	Arfgef2	4.24692	3.73626	4.80709	4.92776	3.41322	4.1134
ENSMUSG00000002718	Cse1l	6.21343	5.86696	6.48163	6.06231	5.75458	5.39819
ENSMUSG00000039536	Stau1	5.79423	5.72377	5.52837	5.77215	5.98591	5.93322
ENSMUSG00000017999	Ddx27	6.86063	6.52645	6.29961	6.38394	6.16841	6.55166
ENSMUSG00000039501	Znfx1	2.5758	3.75602	3.48299	4.50078	3.85851	4.4401
ENSMUSG00000074578	Zfas1	7.29406	7.1119	6.91856	6.51919	5.73189	5.64973
ENSMUSG00000050556	Kcnb1	-3.44657	-1.85869	-0.764936	0.653659	5.38649	5.24655
ENSMUSG00000017929	B4galt5	2.99638	2.78517	4.07876	4.00661	5.13791	4.84717
ENSMUSG00000039463	Slc9a8	1.9797	3.03208	3.34657	3.32977	3.78482	3.81322
ENSMUSG00000047030	Spata2	1.9797	1.2002	0.334599	1.33955	1.43747	1.00587
ENSMUSG00000006418	Rnf114	5.29827	5.16737	5.93352	5.69805	5.45143	4.50229
ENSMUSG00000090213	Peds1	5.15706	4.80901	4.04976	4.23338	4.90272	4.64146
ENSMUSG00000056501	Cebpb	4.68786	5.08382	2.20907	3.11878	4.18879	4.4401
ENSMUSG00000027540	Ptpn1	6.07503	5.94221	6.63106	6.73465	6.44646	6.69969
ENSMUSG00000044641	Pard6b	5.42688	5.0522	2.96687	2.63789	1.87635	2.80338
ENSMUSG00000078919	Dpm1	2.99638	2.93139	2.6945	2.73001	3.77216	3.92643
ENSMUSG00000074576	Mocs3	3.82956	3.67529	2.90344	2.43388	3.477	3.66883
ENSMUSG00000027544	Nfatc2	3.79184	4.22168	2.80275	2.06083	1.23102	1.823
ENSMUSG00000027546	Atp9a	5.27111	4.99514	3.2732	3.28997	5.33579	6.12333
ENSMUSG00000027551	Zfp64	4.00465	3.47521	2.99756	3.66148	3.203	3.40797
ENSMUSG00000103662	NA	-1.12464	0.463238	-0.402366	-0.169464	2.68708	2.1054
ENSMUSG00000047907	Tshz2	4.16076	3.94005	4.2025	4.23338	6.23909	6.33636
ENSMUSG00000052056	Zfp217	5.74079	5.59252	5.74286	5.59158	5.82367	6.07093
ENSMUSG00000013523	Bcas1	1.59783	0.256787	-3.57229	-3.8699	0.99001	1.13711
ENSMUSG00000052033	Pfdn4	5.6541	6.0055	5.08234	5.19887	5.01439	5.33807
ENSMUSG00000027560	Dok5	-3.44657	-3.44365	2.45008	1.33955	1.87635	1.13711
ENSMUSG00000027495	Fam210b	4.84345	4.19297	3.48299	3.28997	4.70384	4.27889
ENSMUSG00000027496	Aurka	4.13086	4.29106	4.56214	4.73372	3.91716	4.14493
ENSMUSG00000027498	Cstf1	3.88435	3.88726	4.4884	4.12445	4.24482	4.19098
ENSMUSG00000027502	Rtf2	5.63292	5.81609	5.00136	4.87493	5.46329	5.66068
ENSMUSG00000081344	NA	4.40518	4.37013	4.70848	5.00968	4.40914	4.2356
ENSMUSG00000028640	Tfap2c	3.2949	2.11094	1.9823	2.66926	4.75619	4.59655
ENSMUSG00000008999	Bmp7	5.83652	5.64646	5.58506	5.62395	5.94702	6.1777
ENSMUSG00000027509	Rae1	5.27795	4.95295	4.71773	4.86142	4.91428	4.61918
ENSMUSG00000027510	Rbm38	2.92847	2.70609	3.75863	3.02491	1.37188	-1.06452
ENSMUSG00000038400	Pmepa1	9.93186	10.0146	4.29189	3.82358	4.06974	3.83272
ENSMUSG00000121504	NA	3.82956	4.22168	3.87892	4.88164	5.45143	5.54133
ENSMUSG00000027519	Rab22a	5.72085	5.70355	5.31341	5.17722	5.50212	5.47464
ENSMUSG00000054455	Vapb	6.75678	6.8243	6.03689	6.26837	6.57588	6.48853
ENSMUSG00000082543	NA	-0.276641	0.948665	-1.98733	0.522414	0.193544	0.861479
ENSMUSG00000027522	Stx16	5.63292	5.78757	5.52837	5.67892	4.99274	4.89432
ENSMUSG00000039263	Npepl1	2.85721	3.03208	3.74059	3.80958	2.84043	2.72208
ENSMUSG00000086537	Gnasas1	1.19729	0.256787	-3.57229	1.33955	0.193544	0.0729831
ENSMUSG00000027523	Gnas	10.6892	10.552	9.91768	9.6328	9.97637	9.92289
ENSMUSG00000016253	Nelfcd	4.69809	4.48116	3.54665	3.99428	4.98728	5.03562
ENSMUSG00000016256	Ctsz	4.41762	4.65964	3.19589	3.34927	3.06456	3.85196
ENSMUSG00000016252	Atp5e	7.33069	6.98575	7.71369	7.8904	7.46378	7.47696
ENSMUSG00000016257	Prelid3b	6.18461	5.77309	5.52311	5.13291	5.34008	5.67154
ENSMUSG00000027524	Edn3	-3.44657	-1.12172	0.334599	0.988078	1.37188	1.9711
ENSMUSG00000078878	Gm14305	0.640897	0.0157793	2.45008	0.988078	-0.884459	-0.579094
ENSMUSG00000078877	Gm14295	-1.12464	0.0157793	-1.25036	1.08429	0.589472	0.701014
ENSMUSG00000082901	Rps8-ps5	1.76289	-0.273727	2.45008	0.522414	0.899813	0.313991
ENSMUSG00000078861	Zfp931	0.801361	1.2002	2.57746	2.10738	1.50021	1.65795
ENSMUSG00000049999	Ppp1r3d	0.801361	-0.273727	1.63716	2.43388	0.803597	1.13711
ENSMUSG00000070476	Fam217b	3.39892	3.56757	4.18926	3.24904	2.54553	3.40797
ENSMUSG00000000305	Cdh4	4.76775	4.80901	9.29364	9.53697	4.78797	4.93096
ENSMUSG00000039117	Taf4	2.66196	2.28427	3.89531	2.89828	2.05414	0.701014
ENSMUSG00000085704	4921531C22Rik	0.640897	1.31124	2.9355	2.23862	3.16478	3.83272
ENSMUSG00000039108	Lsm14b	5.3511	4.79952	5.93352	5.87661	5.54739	5.58222
ENSMUSG00000027566	Psma7	9.07969	8.86781	8.81168	8.91412	8.53784	8.69803
ENSMUSG00000039086	Ss18l1	2.04529	1.60074	3.64688	3.75215	3.55295	3.45904
ENSMUSG00000039069	Mtg2	1.9797	2.86013	2.53623	3.16352	3.27653	2.91733
ENSMUSG00000039050	Osbpl2	4.05328	2.99929	4.61258	3.87829	4.8495	4.65247
ENSMUSG00000039041	Adrm1	5.07307	5.14506	4.03504	4.26452	4.54181	4.76837
ENSMUSG00000015647	Lama5	4.61413	5.09938	4.52047	4.64185	4.29876	3.79346
ENSMUSG00000039001	Rps21	10.3105	10.2632	10.0599	10.2761	9.94606	9.94685
ENSMUSG00000038990	Cables2	3.56466	3.42671	4.16242	3.14132	3.83436	3.81322
ENSMUSG00000038963	Slco4a1	1.91099	1.7658	1.63716	-0.699978	-0.353944	0.0729831
ENSMUSG00000027569	Mrgbp	4.61413	4.23583	3.77644	3.40622	3.31194	3.55607
ENSMUSG00000049401	Ogfr	4.61413	4.42053	5.00891	5.37565	4.97076	5.4496
ENSMUSG00000027570	Col9a3	0.801361	0.0157793	-3.57229	-0.169464	5.49058	4.80831
ENSMUSG00000038914	Dido1	5.48712	6.02191	5.72003	5.84262	6.12925	6.29479
ENSMUSG00000027573	Gid8	4.36722	5.01167	5.1658	5.02794	4.66329	4.17579
ENSMUSG00000038848	Ythdf1	6.65541	6.27574	6.61382	6.3432	6.33901	6.36342
ENSMUSG00000027575	Arfgap1	4.08482	4.4081	4.18926	4.99738	5.36978	5.46842
ENSMUSG00000070461	NA	0.640897	1.31124	0.128148	1.17449	0.193544	0.0729831
ENSMUSG00000027577	Chrna4	-3.44657	-3.44365	1.28569	0.773953	1.15507	1.25741
ENSMUSG00000016344	Ppdpf	3.02917	2.43899	3.2732	2.97559	3.0009	2.67964
ENSMUSG00000027580	Helz2	2.96282	2.43899	2.31035	1.96299	-0.884459	-3.38645
ENSMUSG00000038705	Gmeb2	4.36722	4.1784	3.77644	3.90488	3.44546	3.12135
ENSMUSG00000038685	Rtel1	2.5758	2.93139	3.91152	4.17995	3.77216	3.83272
ENSMUSG00000038671	Arfrp1	4.8061	4.65964	4.94734	4.88164	5.11804	5.06888
ENSMUSG00000027582	Zgpat	2.66196	2.74617	3.05707	2.92451	2.63212	3.43373
ENSMUSG00000085028	Slc2a4rg-ps	0.0128655	0.463238	2.04242	2.75945	1.67354	2.80338
ENSMUSG00000000827	Tpd52l2	6.14776	5.88502	5.79184	5.35168	5.5511	5.61073
ENSMUSG00000000826	Dnajc5	7.52713	7.54005	6.57109	6.6644	7.32228	7.278
ENSMUSG00000089917	Uckl1	5.45128	5.15997	4.89123	4.51811	2.63212	1.47153
ENSMUSG00000010492	Uckl1os	-3.44657	-3.44365	0.128148	-0.410472	0.193544	1.36844
ENSMUSG00000000823	Zfp512b	3.88435	4.08773	4.1212	4.61794	5.18163	5.27533
ENSMUSG00000002455	Prpf6	6.54354	6.47968	6.24309	6.07992	6.43446	6.64835
ENSMUSG00000038605	Samd10	2.82022	3.54503	-3.57229	0.21756	1.87635	1.823
ENSMUSG00000059540	Tcea2	-1.8616	0.463238	1.85397	1.91146	3.53807	2.91733
ENSMUSG00000002458	Rgs19	5.29827	4.78035	5.32555	4.84777	3.6391	3.40797
ENSMUSG00000027589	Pcmtd2	5.03321	5.09162	5.21887	4.94708	5.42337	5.06063
ENSMUSG00000121225	NA	1.68272	2.57872	2.2606	2.06083	3.79737	3.57934
ENSMUSG00000038628	Polr3k	6.21343	5.66748	5.1658	5.24644	4.8252	4.20601
ENSMUSG00000040374	Pex2	4.78705	4.26371	4.64203	4.38276	3.74652	3.12135
ENSMUSG00000027499	Pkia	3.81082	3.47521	4.13507	4.13572	3.79737	4.40145
ENSMUSG00000043542	Zc2hc1a	6.1552	5.71874	6.17422	6.10594	6.01036	5.99509
ENSMUSG00000040329	Il7	6.15149	5.94652	8.32215	8.37297	7.55895	7.14785
ENSMUSG00000097804	Gm16685	2.89328	3.32453	5.31949	5.29249	4.58586	4.49007
ENSMUSG00000027500	Stmn2	5.03321	5.47819	6.2779	6.6741	-1.73246	-1.06452
ENSMUSG00000040289	Hey1	4.24692	3.94005	7.4632	7.29689	7.44097	7.38587
ENSMUSG00000040269	Mrps28	3.67237	3.63316	3.16918	2.97559	1.15507	-1.80149
ENSMUSG00000027506	Tpd52	8	7.75172	6.54535	6.07114	6.86671	6.38339
ENSMUSG00000069114	Zbtb10	4.68786	4.74122	4.8665	5.16076	4.84346	4.53836
ENSMUSG00000040209	Zfp704	5.56745	5.42979	5.97653	6.85546	7.49299	7.58868
ENSMUSG00000027508	Pag1	2.04529	1.9139	4.95519	4.4293	3.29434	2.80338
ENSMUSG00000027533	Fabp5	6.2694	5.72377	9.7034	9.67349	8.07908	8.06939
ENSMUSG00000049230	Myef2l	2.82022	2.53363	0.334599	1.80252	2.60383	2.7633
ENSMUSG00000062515	Fabp4	-3.44657	-0.636297	0.128148	1.25938	1.87635	-3.38645
ENSMUSG00000027531	Impa1	6.39735	5.88053	6.10543	6.22944	5.92718	5.74541
ENSMUSG00000039795	Zfand1	1.077	1.60074	1.38191	1.4155	2.45341	1.823
ENSMUSG00000027536	Chmp4c	6.47081	6.09357	3.16918	3.54795	5.04101	4.94894
ENSMUSG00000027534	Snx16	5.3768	5.15254	6.92056	6.87745	5.64779	5.75054
ENSMUSG00000027550	Lrrcc1	5.88211	5.79714	6.58632	6.51488	6.47992	6.36342
ENSMUSG00000027552	E2f5	3.71331	3.95723	4.1212	3.49642	3.42943	3.60224
ENSMUSG00000078784	Rbis	6.84691	6.63983	6.57109	6.52563	6.32608	6.36342
ENSMUSG00000027555	Car13	3.60872	3.49886	-0.402366	0.378024	2.60383	2.54429
ENSMUSG00000027562	Car2	0.0128655	0.948665	-3.57229	-2.28494	1.61804	1.00587
ENSMUSG00000047213	Ythdf3	6.27965	6.227	6.09127	5.97087	5.99954	5.71421
ENSMUSG00000082896	NA	2.48417	2.48709	3.02762	1.62195	0.99001	0.861479
ENSMUSG00000039519	Cyp7b1	1.9797	2.28427	2.45008	3.20691	4.20771	3.94447
ENSMUSG00000027599	Armc1	6.37202	6.13566	6.38626	5.97402	6.1017	5.97769
ENSMUSG00000027601	Mtfr1	5.2504	4.81844	3.11421	3.76672	3.68033	3.60224
ENSMUSG00000069094	Pde7a	7.02002	7.23671	5.03134	5.0872	5.58405	5.67154
ENSMUSG00000121477	NA	2.53071	2.96574	3.19589	3.82358	4.15019	4.33465
ENSMUSG00000003617	Cp	5.18643	5.25332	0.820026	1.91146	6.07103	6.74669
ENSMUSG00000027615	Hps3	2.70318	2.66487	1.78526	2.31992	0.803597	1.13711
ENSMUSG00000002428	Hltf	5.57302	5.61974	5.17925	5.32239	4.60025	4.87565
ENSMUSG00000019528	Gyg	4.20449	3.99098	4.43333	4.19079	4.02777	4.1134
ENSMUSG00000106019	NA	-0.639211	1.2002	3.70383	4.49204	4.03837	4.57355
ENSMUSG00000027630	Tbl1xr1	5.71583	5.48413	7.1717	6.86057	6.16841	6.13122
ENSMUSG00000102758	Naaladl2	2.89328	2.17106	3.22212	4.64973	4.09027	4.3751
ENSMUSG00000057036	Gm7536	6.80964	7.27317	6.11596	6.30377	6.80126	7.42493
ENSMUSG00000063887	Nlgn1	1.41141	-3.44365	5.78306	5.99583	3.42943	2.7633
ENSMUSG00000027699	Ect2	5.68529	5.23934	5.57491	5.12728	5.05152	4.79843
ENSMUSG00000027698	Nceh1	4.59235	4.45721	2.40499	2.19619	4.06974	4.3751
ENSMUSG00000039304	Tnfsf10	4.11568	4.30454	1.9823	1.17449	3.18402	3.79346
ENSMUSG00000039286	Fndc3b	7.19458	7.31207	5.84767	5.78294	6.22523	6.68635
ENSMUSG00000027695	Pld1	2.85721	2.86013	5.09659	4.94067	3.50786	3.15271
ENSMUSG00000027692	Tnik	6.91866	6.76945	4.93946	5.23076	5.9941	6.19287
ENSMUSG00000050192	Eif5a2	1.59783	1.31124	1.71311	1.25938	0.99001	0.861479
ENSMUSG00000039221	Rpl22l1	7.91263	7.72565	8.00278	8.01159	7.00428	6.39982
ENSMUSG00000027684	Mecom	1.19729	2.33771	2.20907	1.25938	2.65986	3.02294
ENSMUSG00000037730	Mynn	3.58686	3.85097	4.45561	3.80958	4.20771	3.79346
ENSMUSG00000027706	Sec62	8.46894	8.36169	7.86286	7.89704	8.1511	7.73832
ENSMUSG00000037661	Gpr160	0.801361	1.07991	2.31035	2.39688	1.72698	0.520442
ENSMUSG00000037652	Phc3	5.12708	5.58149	5.91756	6.0234	5.67183	5.3651
ENSMUSG00000037643	Prkci	6.91866	6.20919	6.25267	5.82532	4.62157	2.72208
ENSMUSG00000027660	Skil	7.12424	7.04318	5.08949	4.97872	5.64779	5.49925
ENSMUSG00000037610	Kcnmb2	0.0128655	0.0157793	2.10013	1.33955	0.469178	1.56775
ENSMUSG00000027663	Zmat3	6.48565	6.86582	5.20579	5.26709	4.8067	5.24655
ENSMUSG00000120857	NA	2.16814	3.32453	1.38191	1.80252	2.05414	3.05649
ENSMUSG00000027665	Pik3ca	6.94682	6.67918	6.20085	6.21623	5.98042	5.66068
ENSMUSG00000027667	Zfp639	5.4083	5.75847	5.2888	5.01579	5.1672	4.93096
ENSMUSG00000027668	Mfn1	4.90658	4.82781	4.09304	4.0901	4.80048	4.9755
ENSMUSG00000027669	Gnb4	0.640897	1.51054	6.19755	6.47993	2.97904	3.30005
ENSMUSG00000027671	Actl6a	6.65803	6.32288	6.14367	6.14272	5.7958	5.93322
ENSMUSG00000037531	Mrpl47	5.32492	5.43593	5.76978	5.29751	5.12304	5.14883
ENSMUSG00000027673	Ndufb5	7.16906	6.63983	7.20496	7.27921	7.06001	6.73638
ENSMUSG00000056900	Usp13	-0.639211	-0.273727	2.73149	3.04896	2.2494	0.313991
ENSMUSG00000027674	Pex5l	-1.12464	-1.85869	2.20907	0.988078	2.2494	2.1054
ENSMUSG00000103423	Gm5845	-1.12464	0.804275	0.128148	0.21756	0.0330791	-1.06452
ENSMUSG00000027677	Ttc14	6.19909	6.31956	6.43754	6.50187	5.94138	6.01656
ENSMUSG00000027676	Ccdc39	0.253874	0.643811	1.28569	0.988078	2.42135	2.63592
ENSMUSG00000027680	Fxr1	7.97497	7.90231	7.42559	7.19955	7.14713	7.16141
ENSMUSG00000105135	NA	-1.8616	-1.85869	1.55699	0.0369873	1.61804	1.823
ENSMUSG00000027679	Dnajc19	4.10033	4.34425	4.57237	4.36372	4.51167	4.22088
ENSMUSG00000105176	NA	1.19729	1.98261	0.820026	-0.410472	0.700504	1.65795
ENSMUSG00000074637	Sox2	-1.8616	-3.44365	1.1826	-1.06255	3.6251	4.67425
ENSMUSG00000037400	Atp11b	5.8595	6.14693	6.30576	6.38631	5.67863	5.9733
ENSMUSG00000027708	Dcun1d1	7.21254	7.10035	6.49783	6.64875	6.70966	6.95229
ENSMUSG00000027709	Mccc1	4.54779	4.08773	5.91354	5.83573	4.35076	3.94447
ENSMUSG00000027710	Acad9	-1.12464	0.948665	1.28569	2.19619	1.30317	1.00587
ENSMUSG00000033883	Zfp267	5.30498	5.26025	5.49649	5.81134	5.41526	5.1872
ENSMUSG00000058400	Qrfpr	-0.639211	1.84175	2.20907	0.522414	-2.46942	-3.38645
ENSMUSG00000027712	Anxa5	9.90147	9.76199	8.37863	8.33253	8.10328	8.14931
ENSMUSG00000027713	1810062G17Rik	0.640897	0.804275	-0.11286	0.653659	0.193544	-1.06452
ENSMUSG00000027714	Exosc9	6.35272	6.1281	6.08055	5.17722	5.05152	4.98424
ENSMUSG00000027715	Ccna2	4.8249	4.10324	5.87272	5.92289	5.44347	4.98424
ENSMUSG00000037325	Bbs7	2.04529	1.51054	4.27946	4.03096	2.01171	0.861479
ENSMUSG00000037270	4932438A13Rik	4.8249	6.01373	6.79731	7.40797	5.98316	6.33977
ENSMUSG00000027720	Il2	4.05328	3.99098	3.29807	3.34927	3.74652	4.17579
ENSMUSG00000045031	Cetn4	2.53071	2.62244	3.11421	3.3685	4.33363	4.32091
ENSMUSG00000051444	Bbs12	1.077	-0.636297	2.40499	2.63789	2.38856	2.63592
ENSMUSG00000050174	Nudt6	2.38632	0.643811	3.39349	2.10738	3.02243	2.72208
ENSMUSG00000027722	Spata5	3.4723	2.99929	3.52574	3.34927	3.95124	3.92643
ENSMUSG00000106166	NA	0.640897	1.60074	-1.25036	0.0369873	0.337934	0.520442
ENSMUSG00000037211	Spry1	6.25907	5.7437	4.62247	4.69615	6.48961	5.60507
ENSMUSG00000106062	NA	0.801361	0.256787	-3.57229	0.653659	2.60383	1.89895
ENSMUSG00000058174	Gm5148	-3.44657	1.41433	-3.57229	0.884984	1.56033	1.47153
ENSMUSG00000100755	Rps23-ps1	4.55906	4.91829	4.00514	3.99428	3.7594	3.88968
ENSMUSG00000044864	Ankrd50	5.06519	5.54219	4.60263	4.44751	5.01439	5.20227
ENSMUSG00000046743	Fat4	-0.276641	-3.44365	2.10013	3.20691	1.72698	1.56775
ENSMUSG00000060798	Intu	3.34785	1.9139	4.1759	3.66148	2.45341	1.74283
ENSMUSG00000025757	Hspa4l	7.43837	7.60959	6.12988	6.27857	4.57133	5.13319
ENSMUSG00000025758	Plk4	4.47825	4.16368	4.98613	5.21491	4.55664	4.34826
ENSMUSG00000025759	Mfsd8	0.945751	2.48709	0.334599	2.35892	2.2124	1.13711
ENSMUSG00000121347	NA	1.077	0.804275	1.28569	0.884984	1.15507	0.520442
[truncated: 11,843 more rows]
